# Supplementary material for: A dual regulatory role for the arbuscular mycorrhizal master regulator RAM1 in tomato
Source: J Exp Bot. 2024 May 10;75(16):5021–36. doi: 10.1093/jxb/erae210 (PMC11349867; doi:10.1093/jxb/erae210)
Supplement: erae210_suppl_Supplementary_Table_S4 [file erae210_suppl_supplementary_table_s4.xlsx]

## Sheet: Title page
Article title: A dual regulatory role of the arbuscular mycorrhizal master regulator RAM1 in tomato.
Authors: Tania Ho-Plágaro; María Isabel Tamayo-Navarrete; Sanja Cavar; Petr Tarkowski; José Manuel García-Garrido.
Article acceptance date:
Table S4 List of DEGs genes. List of DEGs generated by RNA-seq found to be differentially expressed upon SlRAM1 overexpression in non-inoculated roots (UBIL:SlRAM1-NI_vs_NI), and by AM inoculation (I_vs_NI). Worksheets contain the following gene lists:
a. All genes detected in the RNA-seq analysis UBIL:SlRAM1-NI vs EV-NI
b. 1232 significantly induced genes (fold change >2 and P<0.05) upon SlRAM1 overexpression (UBIL:SlRAM1-NI vs EV-NI).
c. 2129 significantly repressed genes (fold change <-2 and P<0.05) upon SlRAM1 overexpression (UBIL:SlRAM1-NI vs EV-NI).
d. 1044 significantly regulated genes (fold change <-2 or >+2 and P<0.05) upon SlRAM1 overexpression (UBIL:SlRAM1-NI vs EV-NI) and AM colonization (wt-I_vs_NI).
e. 979 significantly regulated genes (fold change <-2 or >+2 and P<0.05) upon SlRAM1 overexpression (UBIL:SlRAM1-NI vs EV-NI) and AM colonization in the study of Zeng et al., 2022 (wt-I_vs_NI).

## Sheet: A
A. All genes from Experiment (UBIL:SlRAM1-NI vs EV-NI)
name	FoldChange	pvalue	description
Solyc12g089080.2	109.073	4.55974e-06	Glycosyltransferase (AHRD V3.3 *** M1A2F8_SOLTU)
Solyc02g094340.1	78.2215	2.62468e-24	GRAS family transcription factor (AHRD V3.3 *** A0A061ECZ9_THECC)
Solyc06g035555.1	41.2493	0.0373746	MADS-box transcription factor (AHRD V3.3 *** A0A023JBH3_9ROSI)
Solyc04g071527.1	41.1686	0.134767	LOW QUALITY:Serine/threonine protein phosphatase 7 long form isogeny (AHRD V3.3 *** A0A151U161_CAJCA)
Solyc04g011680.2	40.6132	0.000154848	Cytochrome P450 (AHRD V3.3 *** A0A061DI80_THECC)
Solyc06g035560.2	37.0296	0.0008473	MADS-box transcription factor (AHRD V3.3 *-* G7L1F7_MEDTR)
Solyc07g018144.1	30.0516	0.00239746	DEAD/DEAH box RNA helicase family protein (AHRD V3.3 --* AT1G35530.5)
Solyc08g077330.3	28.0282	5.34508e-08	Expansin-like protein (AHRD V3.3 *** W9SU42_9ROSA)
Solyc06g035940.3	27.1019	0.000254635	Homeobox leucine zipper protein (AHRD V3.3 *** A0A072TNH2_MEDTR)
Solyc02g062300.3	26.5265	0.000227912	BURP domain protein RD22 (AHRD V3.3 *-* RD22_ARATH)
Solyc03g112370.1	24.2556	0.206644	LOW QUALITY:trehalose-6-phosphate synthase (AHRD V3.3 --* AT1G78580.4)
Solyc06g069720.3	22.244	0.00454012	Thioredoxin-like protein (AHRD V3.3 *** T2DNK5_PHAVU)
Solyc06g005100.3	22.0346	1.71258e-10	Phosphatidylinositol transfer protein (AHRD V3.3 *** A0A103YF13_CYNCS)
Solyc01g101180.3	19.855	8.11353e-16	viridiflorene synthase
Solyc02g066920.3	19.0172	0.00878663	chlororespiratory reduction 7 (AHRD V3.3 *** AT5G39210.1)
Solyc06g052055.1	18.6296	0.00919719	Heat shock protein 70 (AHRD V3.3 *-* Q9M4E8_CUCSA)
Solyc07g040900.2	18.0221	0.0145087	Gibberellin receptor GID1, putative (AHRD V3.3 *-* B9R9J9_RICCO)
Solyc06g036230.3	17.3858	0.0129298	Protease inhibitor/seed storage/lipid transfer protein family protein (AHRD V3.3 *-* D7LUP2_ARALL)
Solyc10g074830.1	17.1427	0.0214805	LOW QUALITY:ER-based factor for assembly of V-ATPase (AHRD V3.3 *-* AT5G52980.1)
Solyc04g039930.3	16.8089	0.0310365	12-oxophytodienoate reductase-like protein (AHRD V3.3 *-* OPRL_SOLLC)
Solyc04g040165.1	16.6765	0.00536191	3-phosphoshikimate 1-carboxyvinyltransferase (AHRD V3.3 --* A0A0B0NPY3_GOSAR)
Solyc08g082517.1	16.1515	0.0379943	LOW QUALITY:F-box family protein (AHRD V3.3 *-* B9H429_POPTR)
Solyc01g106630.2	15.9108	6.26095e-05	CBL-interacting protein kinase 23 (AHRD V3.3 --* AT1G30270.3)
Solyc12g088770.2	15.8421	0.00827201	Subtilisin-like protease (AHRD V3.3 *** A0A1D1YA45_9ARAE)
Solyc04g063350.3	15.6669	2.40415e-30	Pyruvate dehydrogenase E1 component subunit alpha (AHRD V3.3 *** A0A178WNY2_ARATH)
Solyc01g101210.3	15.6435	1.39612e-27	viridiflorene synthase
Solyc09g066400.2	15.234	7.70694e-06	Cytochrome P450 (AHRD V3.3 *** Q9AVQ2_SOLTU)
Solyc06g036505.1	14.999	0.0224526	Retrovirus-related Pol polyprotein from transposon TNT 1-94 (AHRD V3.3 *-* A0A1D1YY40_9ARAE)
Solyc03g006440.2	14.97	0.000148662	Thioesterase family protein (AHRD V3.3 *** D7KCZ7_ARALL)
Solyc04g064765.1	14.8233	0.0274291	exostosin family protein (AHRD V3.3 --* AT3G57630.3)
Solyc01g098130.2	14.7963	0.0259272	GNOM-like 1 (AHRD V3.3 --* AT5G39500.2)
Solyc08g078410.1	14.5871	0.0591058	ethylene-responsive transcription factor (AHRD V3.3 *-* AT5G07580.1)
Solyc03g005520.1	14.5187	1.04499e-10	Ethylene-responsive transcription factor (AHRD V3.3 *** F2Y9E9_COFAR)
Solyc05g007710.3	14.0341	0.0310697	MYB-related transcription factor (AHRD V3.3 *** A0A059PRS5_SALMI)
Solyc03g044093.1	13.7625	0.053383	Homeobox-leucine zipper protein HOX10 (AHRD V3.3 --* HOX10_ORYSJ)
Solyc01g008870.2	13.694	0.0112899	Protein kinase (AHRD V3.3 *-* C6ZRQ9_SOYBN)
Solyc02g092970.3	12.8454	0.0782563	ADP-ribosylation factor (AHRD V3.3 *** ARF_VIGUN)
Solyc03g078440.3	12.7945	0.038062	Alcohol dehydrogenase, putative (AHRD V3.3 *** B9SVQ2_RICCO)
Solyc04g050735.1	12.0136	0.00664409	LOW QUALITY:Retrovirus-related Pol polyprotein from transposon TNT 1-94 (AHRD V3.3 *-* POLX_TOBAC)
Solyc02g081710.1	12.0008	0.0172818	Polyol monosaccharide transporter 8
Solyc03g019690.1	11.6244	1.48754e-27	Kunitz-type protease inhibitor (AHRD V3.3 *** Q3S481_SOLTU)
Solyc02g065040.1	11.5567	0.0860135	DNA-directed RNA polymerase II subunit RPB1-like protein (AHRD V3.3 --* AT3G50610.2)
Solyc06g074915.1	11.5567	0.0860135	Myb transcription factor (AHRD V3.3 *-* A0A072VBN0_MEDTR)
Solyc07g052370.3	11.5398	8.9293e-07	Cytochrome P450 (AHRD V3.3 *** Q9M7M3_CAPAN)
Solyc01g010280.3	11.532	0.0239677	suppressor SRP40-like protein (AHRD V3.3 *-* AT2G03630.1)
Solyc10g086250.2	11.5274	0.00693509	R2R3MYB transcription factor 75
Solyc05g046340.2	11.4842	1.18232e-07	Phosphomannomutase (AHRD V3.3 *** K4C0W7_SOLLC)
Solyc02g005430.2	11.4658	4.04325e-08	Conglutin beta 7 (AHRD V3.3 --* CONB7_LUPAN)
Solyc06g048910.1	11.3059	0.102226	LOW QUALITY:Disease resistance protein (AHRD V3.3 *** W9RZV6_9ROSA)
Solyc00g141360.1	11.1616	4.84748e-09	LOW QUALITY:Disease resistance protein (AHRD V3.3 *-* Q9SBC3_SOLLC)
Solyc09g064273.1	11.1191	0.0041373	Transposon protein, putative, CACTA, En/Spm sub-class (AHRD V3.3 *** Q2QRE9_ORYSJ)
Solyc02g064802.1	11.1092	0.170491	chloride channel D (AHRD V3.3 --* AT5G26240.2)
Solyc04g072480.3	11.0967	0.106155	phosphopantothenate-cysteine ligase-like protein (AHRD V3.3 *** AT5G02080.5)
Solyc08g005630.3	11.0967	0.106155	Long-chain-alcohol oxidase (AHRD V3.3 *** K4CI54_SOLLC)
Solyc08g065700.2	10.985	0.0655707	Flavin-containing monooxygenase (AHRD V3.3 *** M1DQI5_SOLTU)
Solyc06g076370.3	10.9729	0.0235127	low-temperature-induced protein (AHRD V3.3 *** AT3G46750.1)
Solyc01g006310.3	10.9115	2.16596e-15	SlPeroxidase
Solyc03g098570.1	10.8102	0.0736989	F-box protein (AHRD V3.3 *** W9QCJ9_9ROSA)
Solyc06g069727.1	10.6033	0.0311742	Thioredoxin-like protein (AHRD V3.3 *-* T2DNK5_PHAVU)
Solyc06g083960.2	10.5948	0.0707234	Myosin (AHRD V3.3 *** W6A1M7_MAIZE)
Solyc07g049550.3	10.579	3.36596e-32	1-aminocyclopropane-1-carboxylate oxidase 1 (AHRD V3.3 *** ACCO1_SOLLC)
Solyc01g109800.2	10.543	2.32089e-06	LOW QUALITY:Transmembrane protein, putative (AHRD V3.3 *-* G7J762_MEDTR)
Solyc03g118527.1	10.416	0.0734842	Transcription factor GTE4 (AHRD V3.3 *-* A0A0K1P824_MORAL)
Solyc10g055020.2	10.416	0.0734842	Mediator of RNA polymerase II transcription subunit 20-like protein (AHRD V3.3 *** A0A0U3C148_REHGL)
Solyc08g077910.3	10.3119	3.4978e-39	Expansin-like protein (AHRD V3.3 *** W9S0F1_9ROSA)
Solyc07g052130.2	10.2144	0.00858701	LOW QUALITY:Sesquiterpene synthase (AHRD V3.3 *-* G8H5N3_SOLLC)
Solyc01g105000.3	10.2046	0.114539	Heavy metal transport/detoxification superfamily protein (AHRD V3.3 *-* AT5G02600.2)
Solyc06g075770.1	10.2046	0.114539	Protein yippee-like (AHRD V3.3 *** K4C9V4_SOLLC)
Solyc07g056707.1	10.0268	0.00980624	NEP-interacting protein, putative (DUF239) (AHRD V3.3 *-* AT4G10220.1)
Solyc09g015110.2	10.0248	0.0860968	Homeobox-leucine zipper family protein (AHRD V3.3 *-* U5GMZ5_POPTR)
Solyc04g040130.1	9.98068	2.71112e-11	Fatty acid desaturase (AHRD V3.3 *** I3RV99_9ERIC)
Solyc04g009960.3	9.92027	8.55075e-32	L-allo-threonine aldolase-related protein (AHRD V3.3 *** Q2XPX1_SOLTU)
Solyc02g090370.3	9.75931	0.0360682	Reticulon-like protein (AHRD V3.3 *** M1AMN6_SOLTU)
Solyc04g083140.2	9.75554	6.47692e-07	Cytochrome P450 (AHRD V3.3 *** Q9AVQ2_SOLTU)
Solyc04g025373.1	9.72814	0.0209583	Retrovirus-related Pol polyprotein from transposon TNT 1-94 (AHRD V3.3 *-* POLX_TOBAC)
Solyc09g092110.3	9.671	0.0424449	Light-regulated (AHRD V3.3 *** A0A0B0P5I2_GOSAR)
Solyc01g009635.1	9.54523	0.142053	Pectin lyase-like superfamily protein (AHRD V3.3 *** AT2G43880.1)
Solyc05g014765.1	9.54523	0.142053	glutamate receptor 3.5 (AHRD V3.3 --* AT2G32390.5)
Solyc05g052880.3	9.50704	1.12063e-09	Plant/T7H20-70 protein (AHRD V3.3 *** A0A072U1L2_MEDTR)
Solyc08g079420.3	9.48473	1.35561e-18	Cytochrome P450 (AHRD V3.3 *-* A0A118JTP4_CYNCS)
Solyc03g096160.2	9.33987	0.147981	Protein yippee-like (AHRD V3.3 *** K4BJ38_SOLLC)
Solyc06g018115.1	9.33987	0.147981	HAT family dimerisation domain containing protein (AHRD V3.3 *-* Q2QRD1_ORYSJ)
Solyc03g013440.3	9.09066	3.03304e-12	Amino acid transporter, putative (AHRD V3.3 *** B9T0U1_RICCO)
Solyc04g047810.1	9.05636	0.158619	LOW QUALITY:ABC-2 type transporter family protein (AHRD V3.3 --* AT1G51460.1)
Solyc09g018150.1	9.05636	0.158619	LOW QUALITY:bHLH transcription factor149
Solyc01g097080.1	9.03939	0.158578	LOW QUALITY:26S protease regulatory subunit 6A homolog (AHRD V3.3 --* PRS6A_SOLLC)
Solyc07g042630.3	9.03939	0.158578	Terpene cyclase/mutase family member (AHRD V3.3 *** V9LYF2_9SOLA)
Solyc09g009230.2	9.03437	0.0551974	LOW QUALITY:transmembrane protein, putative (DUF247) (AHRD V3.3 *** AT2G36430.1)
Solyc02g090470.3	9.01447	2.0618e-29	Peroxidase (AHRD V3.3 *** K4BCJ6_SOLLC)
Solyc07g043660.3	9.00452	1.47789e-06	AMP-dependent synthetase and ligase family protein (AHRD V3.3 *** AT2G17650.1)
Solyc07g006660.1	8.8817	0.237711	LOW QUALITY:glyoxal oxidase-related protein (AHRD V3.3 *** AT3G57620.1)
Solyc02g063120.1	8.82101	0.0506187	LOW QUALITY:auxin transport protein (BIG) (AHRD V3.3 --* AT3G02260.4)
Solyc01g044273.1	8.78061	0.118371	Retrovirus-related Pol polyprotein from transposon TNT 1-94 (AHRD V3.3 *-* A0A151TD14_CAJCA)
Solyc12g035195.1	8.78061	0.118371	Tetratricopeptide repeat (TPR)-like superfamily protein (AHRD V3.3 --* AT1G01320.3)
Solyc12g017264.1	8.77221	0.241508	50S ribosomal protein L22, chloroplastic (AHRD V3.3 --* RK22_JASNU)
Solyc04g011830.1	8.73864	0.0586966	Glutaredoxin (AHRD V3.3 *** A0A103Y7J3_CYNCS)
Solyc02g069390.2	8.7381	0.0578616	Transcription factor, putative (AHRD V3.3 *** B9RPY7_RICCO)
Solyc04g079645.1	8.59988	0.123362	P-loop containing nucleoside triphosphate hydrolases superfamily protein (AHRD V3.3 --* AT4G09940.2)
Solyc06g036300.3	8.59988	0.123362	translation initiation factor (AHRD V3.3 --* AT1G44780.2)
Solyc06g053580.2	8.59988	0.123362	LOW QUALITY:cytochrome P450, family 71, subfamily B, polypeptide 10 (AHRD V3.3 --* AT5G57260.1)
Solyc06g071930.1	8.51786	0.000872194	LOW QUALITY:ATPase, V1 complex, subunit B protein (AHRD V3.3 --* AT4G38510.5)
Solyc11g006570.2	8.5013	1.05198e-26	Myo-inositol oxygenase (AHRD V3.3 *** C6K2L2_SOLLC)
Solyc08g077900.3	8.47909	7.57264e-24	Expansin-like protein (AHRD V3.3 *** W9S0F1_9ROSA)
Solyc04g050576.1	8.41882	0.17914	Unknown protein (AHRD V3.3 )
Solyc05g007065.1	8.41882	0.17914	LOW QUALITY:NAD(P)H-quinone oxidoreductase subunit H, chloroplastic (AHRD V3.3 *-* NDHH_NICTO)
Solyc03g006040.3	8.40022	0.169835	Transcription factor bHLH35-like protein (AHRD V3.3 *** A0A0B0MJP3_GOSAR)
Solyc10g050700.1	8.40022	0.169835	LOW QUALITY:Leucine-rich repeat protein kinase family protein (AHRD V3.3 *-* AT2G37050.3)
Solyc11g011655.1	8.40022	0.169835	SAUR-like auxin-responsive protein family (AHRD V3.3 *** AT5G18030.1)
Solyc11g022395.1	8.40022	0.169835	Polyphenol oxidase I, chloroplastic (AHRD V3.3 --* PPO1_IPOBA)
Solyc10g083440.1	8.25542	0.0256247	Glycosyltransferase (AHRD V3.3 *** K4D3D1_SOLLC)
Solyc02g077225.1	8.24533	0.0653019	Outer arm dynein light chain 1 protein (AHRD V3.3 --* AT2G34680.2)
Solyc10g079870.2	8.21983	0.00647207	Cytokinin oxidase/dehydrogenase-like (AHRD V3.3 *** I0IUR0_SOLLC)
Solyc01g107770.2	8.21545	0.134458	Glycosyltransferase (AHRD V3.3 *** M1CFS3_SOLTU)
Solyc07g021625.1	8.21545	0.134458	Graves disease carrier protein (AHRD V3.3 --* W9QJM6_9ROSA)
Solyc12g010460.2	8.21545	0.134458	DNA-directed RNA polymerase subunit beta (AHRD V3.3 --* Q1L5B4_RHOMC)
Solyc06g066680.3	8.21048	2.04171e-12	Mitochondrial carrier protein (AHRD V3.3 *** A0A0K9PC13_ZOSMR)
Solyc03g031630.3	8.17443	6.55417e-05	Calcium-binding EF-hand family protein (AHRD V3.3 *** A0A061DTS7_THECC)
Solyc08g075485.1	8.15632	0.067372	LOW QUALITY:BED zinc finger,hAT family dimerization domain, putative (AHRD V3.3 *-* A0A061FD65_THECC)
Solyc05g050890.2	8.10923	2.65513e-23	Peroxidase (AHRD V3.3 *** K4C1C1_SOLLC)
Solyc08g078170.1	8.00689	4.54438e-11	Ethylene-responsive transcription factor (AHRD V3.3 *** A0A024CAT9_BRAJU)
Solyc03g083340.2	8.00081	0.185132	Two-component response regulator (AHRD V3.3 *-* W9QMB4_9ROSA)
Solyc03g083843.1	8.00081	0.185132	Ulp1 protease family, C-terminal catalytic domain containing protein (AHRD V3.3 *-* Q60D46_SOLDE)
Solyc08g023540.1	8.00081	0.185132	LOW QUALITY:homeobox-leucine zipper protein 17 (AHRD V3.3 --* AT2G01430.2)
Solyc11g006160.2	8.00081	0.185132	Ethylene receptor homolog (AHRD V3.3 *-* Q9XET9_SOLLC)
Solyc09g025245.1	7.99789	0.0949033	DnaJ subfamily C member 13 (AHRD V3.3 --* A0A1D1Y1K4_9ARAE)
Solyc07g021630.3	7.97545	1.25682e-16	SlBCAT2
Solyc03g112030.2	7.86646	6.86746e-21	Cytochrome P450 (AHRD V3.3 *** A0A103XWH5_CYNCS)
Solyc06g083445.1	7.85342	0.0278266	Caffeic O-methyltransferase (AHRD V3.3 *** A0A068FLE8_PUNGR)
Solyc07g006410.1	7.84635	0.000214357	LOW QUALITY:transmembrane protein (AHRD V3.3 *** AT4G16850.1)
Solyc01g087800.2	7.84076	1.26678e-09	LOW QUALITY:Subtilisin-like protease (AHRD V3.3 *** O82777_SOLLC)
Solyc05g050870.3	7.83265	1.08406e-19	Peroxidase (AHRD V3.3 *** K4C1C0_SOLLC)
Solyc09g064760.2	7.80687	0.00791715	Exonuclease family protein (AHRD V3.3 *-* AT5G40310.2)
Solyc00g117450.2	7.7748	0.203412	Lateral root primordium protein-related, putative (AHRD V3.3 *-* A0A061DFV6_THECC)
Solyc07g051940.3	7.7748	0.203412	Sesquiterpene synthase (AHRD V3.3 *** G8H5N2_SOLHA)
Solyc11g045440.1	7.7748	0.203412	LOW QUALITY:delta(3), delta(2)-enoyl CoA isomerase 1 (AHRD V3.3 --* AT1G65520.1)
Solyc00g136260.1	7.65957	4.57813e-05	RING/U-box superfamily protein (AHRD V3.3 *** A0A061FKT7_THECC)
Solyc06g054323.1	7.57368	0.212562	NAD(P)H-quinone oxidoreductase subunit 5, chloroplastic (AHRD V3.3 --* NU5C_GOSBA)
Solyc08g014090.1	7.57158	2.46899e-05	LOW QUALITY:Pentatricopeptide repeat (PPR) superfamily protein (AHRD V3.3 --* AT3G09040.3)
Solyc12g100260.1	7.47872	4.37203e-48	Fatty acid desaturase (AHRD V3.3 *-* B3SP99_CAPAN)
Solyc08g029000.3	7.463	4.15918e-23	Lipoxygenase (AHRD V3.3 *** Q43800_TOBAC)
Solyc01g079620.3	7.41863	0.0804841	colorless fruit epidermis
Solyc02g081485.1	7.41863	0.0804841	Receptor-like kinase (AHRD V3.3 *** A0A072VF58_MEDTR)
Solyc06g083650.3	7.40045	0.000127364	GDSL esterase/lipase (AHRD V3.3 *** A0A0B2SFU0_GLYSO)
Solyc09g008750.1	7.37317	0.031753	VQ motif-containing protein, putative (AHRD V3.3 *** A0A061DH87_THECC)
Solyc03g096530.1	7.34001	0.133007	LOW QUALITY:myosin-like protein XIF (AHRD V3.3 --* AT2G31900.5)
Solyc09g064277.1	7.3328	1.02913e-05	Myb/SANT-like DNA-binding domain protein (AHRD V3.3 *** A0A072UYX1_MEDTR)
Solyc12g042560.2	7.30605	0.111163	Heat shock protein 70 (AHRD V3.3 *-* V5K655_CAPAN)
Solyc12g049030.1	7.25453	1.93106e-05	Fatty acid desaturase (AHRD V3.3 *** B3SP99_CAPAN)
Solyc06g072620.3	7.15589	2.33012e-07	Bidirectional sugar transporter SWEET (AHRD V3.3 *-* K4C8Y2_SOLLC)
Solyc02g076860.3	7.13169	0.0346432	Pollen Ole e 1 allergen and extensin family protein (AHRD V3.3 *** AT4G18596.1)
Solyc05g047600.3	7.10543	0.114437	Non-specific serine/threonine protein kinase (AHRD V3.3 *** A0A0V0I757_SOLCH)
Solyc03g098060.2	7.10248	0.116593	ZF-HD homeobox protein (AHRD V3.3 *** A0A061FW93_THECC)
Solyc11g068765.1	7.09931	0.125027	Gb:AAF02129.1, putative (AHRD V3.3 *** A0A061GVZ4_THECC)
Solyc11g069680.1	7.08049	1.55697e-07	LOW QUALITY:HXXXD-type acyl-transferase family protein (AHRD V3.3 *** AT3G26040.1)
Solyc12g100270.2	7.0784	2.41006e-24	Fatty acid hydroxylase superfamily (AHRD V3.3 *** AT1G02205.2)
Solyc11g067015.1	7.05031	0.0527038	cytochrome-c oxidase/ electron carrier (AHRD V3.3 *** AT4G21105.3),Pfam:PF02238
Solyc03g006450.1	7.03458	0.32175	Thioesterase family protein (AHRD V3.3 *** D7KCZ7_ARALL)
Solyc10g008780.1	7.03458	0.32175	LOW QUALITY:TCP transcription factor 30
Solyc10g075067.1	7.03458	0.32175	Ubiquitin-conjugating enzyme family protein (AHRD V3.3 *-* AT2G18600.2)
Solyc02g077565.1	7.03272	0.240356	RING/U-box superfamily protein (AHRD V3.3 --* AT1G78420.2)
Solyc03g093810.1	7.03272	0.240356	LOW QUALITY:multidrug resistance-associated protein 3 (AHRD V3.3 --* AT3G13080.5)
Solyc06g062820.3	7.03272	0.240356	protein kinase family protein (AHRD V3.3 *-* AT5G26150.2)
Solyc07g062370.1	7.03272	0.240356	LOW QUALITY:Branched-chain-amino-acid aminotransferase (AHRD V3.3 --* I1K8A7_SOYBN)
Solyc05g025670.1	7.02137	0.104857	Respiratory burst oxidase, putative (AHRD V3.3 *-* B9RR53_RICCO)
Solyc01g005500.3	6.98826	1.59402e-16	NAD(P)-binding Rossmann-fold superfamily protein (AHRD V3.3 *** A0A061EUQ7_THECC),Pfam:PF13561
Solyc11g006730.1	6.97547	2.3861e-14	Germin-like protein 1 (AHRD V3.3 *** B9HVV6_POPTR)
Solyc03g025380.3	6.97009	1.05605e-41	Peroxidase (AHRD V3.3 *** K4BF11_SOLLC)
Solyc05g014165.1	6.95187	0.0166942	REGULATOR OF G-PROTEIN SIGNALING 1 (AHRD V3.3 *-* AT3G26090.1)
Solyc08g007070.2	6.94621	0.108623	Disease resistance protein RPM1 (AHRD V3.3 --* A0A0B2PXN4_GLYSO)
Solyc08g061497.1	6.94621	0.108623	Tubulin beta chain (AHRD V3.3 --* TBB_POLAG)
Solyc08g079730.1	6.91509	2.38416e-19	Protein DETOXIFICATION (AHRD V3.3 *** K4CNX3_SOLLC)
Solyc04g077720.2	6.91262	0.146182	Nucleobase-ascorbate transporter-like protein (AHRD V3.3 *** A0A072V1F4_MEDTR)
Solyc01g096720.3	6.90757	4.26151e-20	zinc induced facilitator-like 1 (AHRD V3.3 *** AT5G13750.1)
Solyc06g075667.1	6.84795	3.27286e-05	Pentatricopeptide repeat-containing protein (AHRD V3.3 *-* A0A103Y4I4_CYNCS)
Solyc01g010530.1	6.83012	0.251006	Sugar transporter protein 5
Solyc01g108235.1	6.83012	0.251006	Retrovirus-related Pol polyprotein from transposon TNT 1-94 (AHRD V3.3 *-* A0A151TG49_CAJCA)
Solyc03g113160.1	6.83012	0.251006	LOW QUALITY:F-box family protein (AHRD V3.3 *** B9H429_POPTR)
Solyc04g011690.3	6.83012	0.251006	Cytochrome P450 (AHRD V3.3 *** A0A061DI80_THECC)
Solyc05g015750.3	6.83012	0.251006	SEPALLATA3
Solyc05g023990.2	6.83012	0.251006	LOW QUALITY:Leucine-rich receptor-like protein kinase family protein (AHRD V3.3 --* AT1G09970.2)
Solyc06g009410.2	6.83012	0.251006	R2R3MYB transcription factor 57
Solyc07g056690.2	6.83012	0.251006	carboxyl-terminal peptidase (DUF239) (AHRD V3.3 *** AT5G18460.1)
Solyc06g073165.1	6.79491	8.24202e-20	LOW QUALITY:BURP domain-containing protein (AHRD V3.3 *-* AT1G23760.1)
Solyc05g054655.1	6.67897	2.20982e-09	Zinc finger family protein (AHRD V3.3 *-* B9HM54_POPTR)
Solyc03g121540.3	6.67435	1.66045e-24	beta-galactosidase 3
Solyc01g097780.1	6.65612	0.342103	LOW QUALITY:inositol monophosphatase family protein (AHRD V3.3 *-* AT4G39120.2)
Solyc02g022900.3	6.65612	0.342103	fatty acid hydroxylase 2 (AHRD V3.3 --* AT4G20870.2)
Solyc02g032140.2	6.65612	0.342103	Ninja-family protein (AHRD V3.3 *-* A0A199VX64_ANACO)
Solyc02g078190.3	6.65612	0.342103	V-type proton ATPase subunit G (AHRD V3.3 *** A0A151QW52_CAJCA)
Solyc05g052080.1	6.65612	0.342103	LOW QUALITY:transmembrane protein (AHRD V3.3 *** AT5G07490.1)
Solyc06g068580.1	6.65612	0.342103	LOW QUALITY:NAC domain protein, (AHRD V3.3 *-* A0A061EDT4_THECC)
Solyc06g075720.2	6.65612	0.342103	Protein yippee-like (AHRD V3.3 *-* K4C9V4_SOLLC)
Solyc09g008640.1	6.6413	0.0244175	Kinase family protein (AHRD V3.3 *** A0A061EUG0_THECC)
Solyc02g021067.1	6.6361	1.21301e-05	Retrotransposon protein (AHRD V3.3 *** E5GBB2_CUCME)
Solyc03g006230.1	6.616	9.71615e-10	LOW QUALITY:Integral membrane protein TmpA (AHRD V3.3 *** A0A0K9PA02_ZOSMR)
Solyc00g036520.1	6.60885	0.262416	LOW QUALITY:RNA-binding (RRM/RBD/RNP motifs) family protein (AHRD V3.3 --* AT3G10845.1)
Solyc04g056743.1	6.60885	0.262416	Cytochrome P450 (AHRD V3.3 *-* Q9AVQ2_SOLTU)
Solyc01g057590.2	6.59126	0.157257	Leucine-rich repeat protein kinase family protein (AHRD V3.3 --* AT5G62710.2)
Solyc02g085375.1	6.58584	0.0448405	DEAD-box ATP-dependent RNA helicase 8 (AHRD V3.3 --* RH8_ARATH)
Solyc03g005450.3	6.56054	1.43035e-52	Cellulose synthase-like protein (AHRD V3.3 *** L0AUE4_POPTO)
Solyc10g044865.1	6.55908	0.107388	LOW QUALITY:Retrovirus-related Pol polyprotein from transposon TNT 1-94 (AHRD V3.3 *-* A0A151SZC9_CAJCA)
Solyc01g008430.2	6.55748	0.104899	Ankyrin repeat family protein (AHRD V3.3 --* AT2G24600.2)
Solyc02g069510.1	6.55748	0.104899	LIGHT-DEPENDENT SHORT HYPOCOTYLS-like protein (DUF640) (AHRD V3.3 *** AT1G07090.1)
Solyc03g096540.3	6.47182	2.50037e-13	PLAT domain-containing protein 1 (AHRD V3.3 *** PLAT1_ARATH)
Solyc01g009270.1	6.3958	0.221522	FAF-like protein (DUF3049) (AHRD V3.3 *-* AT5G22090.2)
Solyc01g086845.1	6.3958	0.221522	DNA-directed RNA polymerase subunit alpha (AHRD V3.3 --* RPOA_HUPLU)
Solyc01g104185.1	6.3958	0.221522	Fatty acyl-CoA reductase (AHRD V3.3 *** K4B1Z5_SOLLC)
Solyc08g007090.2	6.39452	0.000210199	Expansin-like protein (AHRD V3.3 *** W9SU42_9ROSA)
Solyc06g075200.1	6.38228	0.1487	LOW QUALITY:Defensin-like (DEFL) family protein (AHRD V3.3 -** AT5G51845.1)
Solyc04g080885.1	6.37663	0.117914	2-oxoglutarate (2OG) and Fe(II)-dependent oxygenase superfamily protein (AHRD V3.3 *** AT3G18210.2)
Solyc01g058400.2	6.35515	0.215762	DHBP synthase RibB-like alpha/beta domain-containing protein (AHRD V3.3 --* AT3G01920.2)
Solyc07g008205.1	6.35011	0.219502	Epidermal patterning factor-like protein (AHRD V3.3 *** G7JE34_MEDTR),Pfam:PF17181
Solyc08g080630.3	6.32994	1.1419e-12	Ethylene-responsive proteinase inhibitor 1 (AHRD V3.3 *** IER1_SOLLC)
Solyc03g044860.1	6.29291	0.0633868	LOW QUALITY:DUF4228 domain protein (AHRD V3.3 *** G7K9H8_MEDTR)
Solyc05g055320.3	6.28719	2.24316e-09	Peroxidase (AHRD V3.3 *** K4C2K8_SOLLC)
Solyc08g068720.1	6.2862	6.29403e-06	Tyramine n-hydroxycinnamoyl transferase (AHRD V3.3 *** Q5D8C0_CAPAN)
Solyc03g005860.3	6.25359	0.224713	ABC transporter B family protein (AHRD V3.3 *** G7ILW7_MEDTR)
Solyc00g011160.2	6.25236	0.02401	Glucan endo-1,3-beta-glucosidase, basic vacuolar isoform (AHRD V3.3 --* E13B_HEVBR)
Solyc02g087070.3	6.24909	1.2338e-18	alpha-DOX1
Solyc05g007650.1	6.24404	0.49722	LOW QUALITY:Clavata3/ESR (CLE) gene family member MtCLE24 (AHRD V3.3 --* G7KF79_MEDTR)
Solyc01g057260.3	6.24211	0.000106369	transmembrane protein, putative (DUF247) (AHRD V3.3 *-* AT3G50140.2)
Solyc02g071820.3	6.23265	3.60675e-06	Receptor-like protein kinase (AHRD V3.3 *** B9I1R1_POPTR)
Solyc02g063230.1	6.21039	0.287106	LOW QUALITY:membrane-associated kinase regulator (AHRD V3.3 *** AT1G67050.1)
Solyc04g017640.1	6.21039	0.287106	LOW QUALITY:transmembrane protein, putative (DUF247) (AHRD V3.3 *** AT3G50160.1)
Solyc04g082540.2	6.21039	0.287106	Ser/Thr-rich protein T10 in DGCR region (AHRD V3.3 *** A0A061FLC3_THECC)
Solyc05g009545.1	6.21039	0.287106	Cysteine proteinases superfamily protein (AHRD V3.3 --* AT1G22080.2)
Solyc06g054360.1	6.21039	0.287106	S-adenosylmethionine-dependent methyltransferase, putative (AHRD V3.3 *** B9SZS6_RICCO)
Solyc06g066795.1	6.21039	0.287106	vacuolar protein sorting-associated protein, putative (DUF1162) (AHRD V3.3 --* AT5G24740.6)
Solyc08g014190.3	6.21039	0.287106	Cytochrome P450 (AHRD V3.3 *** Q8H0I6_PETHY)
Solyc08g082520.1	6.21039	0.287106	LOW QUALITY:F-box protein (AHRD V3.3 *-* W9QTH9_9ROSA)
Solyc10g077080.2	6.21039	0.287106	Alpha-L-arabinofuranosidase (AHRD V3.3 *** Q76LU4_SOLLC)
Solyc02g067710.2	6.19997	0.03204	ARM repeat superfamily protein (AHRD V3.3 *** AT5G14790.1)
Solyc07g042220.2	6.17034	8.50786e-05	Beta-galactosidase (AHRD V3.3 *** A0A022QEX1_ERYGU)
Solyc03g121505.1	6.16489	0.160875	SKU5 similar 1 (AHRD V3.3 --* AT4G25240.2)
Solyc04g064710.3	6.16291	6.41709e-08	Alcohol dehydrogenase (AHRD V3.3 *** Q42953_TOBAC)
Solyc02g061910.1	6.15261	0.00236691	NAC domain-containing protein (AHRD V3.3 *-* A0A059ZXJ2_BOENI)
Solyc08g065555.1	6.14924	0.0175054	Retrovirus-related Pol polyprotein from transposon TNT 1-94 (AHRD V3.3 *-* A0A151RDV9_CAJCA)
Solyc09g082600.2	6.13696	0.000115235	Chlorophyllase (AHRD V3.3 *** F1BPW6_SOLPN)
Solyc12g100250.2	6.13246	1.22869e-41	Fatty acid desaturase (AHRD V3.3 *** E5D7U7_9GENT)
Solyc04g039920.1	6.10012	0.137727	12-oxophytodienoate reductase-like protein (AHRD V3.3 *-* OPRL_SOLLC)
Solyc05g014390.3	6.09611	9.76634e-23	ABC subfamily C transporter (AHRD V3.3 *** A0A077RXF4_WHEAT)
Solyc12g089250.1	6.06688	0.0772987	LOW QUALITY:Glyoxal oxidase-related protein (AHRD V3.3 *** A0A061FD00_THECC)
Solyc11g011680.1	6.05424	0.00949906	SAUR-like auxin-responsive protein family (AHRD V3.3 *** AT5G18030.1)
Solyc05g054560.3	6.04244	5.05983e-14	CASP-like protein (AHRD V3.3 *** K4C2D4_SOLLC)
Solyc08g080570.3	6.04212	3.84549e-31	UDP-glucose 4-epimerase (AHRD V3.3 *** GALE1_PEA)
Solyc09g007020.2	6.01338	6.23493e-08	pathogenesis-related protein
Solyc11g044910.2	6.0038	7.37829e-21	Beta-D-xylosidase family protein (AHRD V3.3 *** B9HWX2_POPTR)
Solyc01g006530.2	5.99348	3.50955e-05	Serine/threonine-protein kinase (AHRD V3.3 *** K4ASL8_SOLLC)
Solyc05g053530.1	5.99308	0.300728	9-cis-epoxycarotenoid dioxygenase, putative (AHRD V3.3 *** B9RWM0_RICCO)
Solyc06g071090.2	5.99308	0.300728	Major facilitator superfamily protein (AHRD V3.3 *-* A0A061EEJ1_THECC)
Solyc12g095750.2	5.99308	0.300728	Auxin efflux carrier family protein, putative (AHRD V3.3 *** A0A061FMX0_THECC)
Solyc04g054374.1	5.95794	0.00493472	Retrovirus-related Pol polyprotein from transposon TNT 1-94 (AHRD V3.3 *-* POLX_TOBAC)
Solyc04g064870.3	5.93995	5.60962e-05	protein early flowering 2-like
Solyc04g056730.3	5.93775	0.0902044	Disease resistance protein (CC-NBS-LRR class) family (AHRD V3.3 --* AT5G63020.1)
Solyc09g065560.3	5.93602	3.11197e-05	Sulfate transporter (AHRD V3.3 *** D7LTZ8_ARALL)
Solyc09g018200.1	5.91513	0.0729948	LOW QUALITY:ovate family protein 17
Solyc03g034240.3	5.85764	0.000125808	Abscisic acid-deficient 4 (AHRD V3.3 *** A0A061EPF5_THECC)
Solyc12g044983.1	5.85666	0.193569	Cytochrome P450 family protein (AHRD V3.3 *** B9HFV6_POPTR)
Solyc10g007103.1	5.85411	0.181454	Homeobox-leucine zipper protein family (AHRD V3.3 *-* AT1G69780.1)
Solyc12g062940.2	5.85066	1.96783e-12	Exostosin-like (AHRD V3.3 *** Q2HVN7_MEDTR)
Solyc12g009065.1	5.84843	0.177073	RING/U-box superfamily protein, putative (AHRD V3.3 *** A0A061GT61_THECC)
Solyc08g074260.3	5.82581	1.32685e-09	Cytochrome P450 (AHRD V3.3 *** Q9M7M3_CAPAN)
Solyc01g066513.1	5.7965	0.315113	Gamete expressed 2 (AHRD V3.3 *-* A0A061ENE4_THECC)
Solyc04g008530.2	5.7965	0.315113	TRAF-like family protein (AHRD V3.3 *** AT3G17380.1)
Solyc05g051650.1	5.7965	0.315113	QWRF motif protein (DUF566) (AHRD V3.3 *** AT4G25190.1)
Solyc08g014155.1	5.7965	0.315113	C3H4 type zinc finger protein (DUF23) (AHRD V3.3 --* AT5G40720.3)
Solyc12g077548.1	5.7965	0.315113	Pleiotropic drug resistance ABC transporter (AHRD V3.3 --* W0TUG3_ACAMN)
Solyc01g097270.3	5.79585	3.40943e-25	pathogen-induced protein
Solyc09g082330.2	5.77771	5.33843e-07	SM80.1 Vicilin (AHRD V3.3 *** A0A158RFR1_SOLME)
Solyc08g062787.1	5.76133	0.189888	histone-lysine N-methyltransferase, H3 lysine-9 specific SUVH3-like protein (AHRD V3.3 --* AT1G73100.1)
Solyc03g083130.2	5.7261	2.98897e-06	gamma-irradiation and mitomycin c induced 1 (AHRD V3.3 *** AT5G24280.3)
Solyc12g007040.2	5.72542	4.60263e-11	LOW QUALITY:FKBP-like peptidyl-prolyl cis-trans isomerase family protein (AHRD V3.3 --* AT4G26555.2)
Solyc07g007350.1	5.71241	1.38191e-12	LOW QUALITY:sterile alpha motif (SAM) domain protein (AHRD V3.3 *** AT2G12462.1)
Solyc04g081380.1	5.70867	0.080871	LOW QUALITY:Transducin/WD40 repeat-like superfamily protein (AHRD V3.3 --* A0A061DFB2_THECC)
Solyc12g088130.2	5.68932	0.122702	basic helix-loop-helix (bHLH) DNA-binding superfamily protein (AHRD V3.3 *** AT5G10570.1)
Solyc08g078180.1	5.66655	4.40032e-06	Ethylene Response Factor A.1
Solyc11g005480.2	5.64734	0.0305693	Citrate binding protein (AHRD V3.3 *** Q8H9C1_SOLTU)
Solyc01g014143.1	5.61677	0.158524	Leucine-rich repeat receptor-like protein kinase family protein (AHRD V3.3 *-* AT4G08850.1)
Solyc03g111530.3	5.61534	0.157188	cysteine-rich RECEPTOR-like kinase (AHRD V3.3 *-* AT4G23230.1)
Solyc01g059965.1	5.60668	1.3304e-11	Beta-1,3-glucanase (AHRD V3.3 *** G9G7S0_HEVBR)
Solyc12g006280.2	5.59978	1.05582e-10	Homeodomain-like superfamily protein (AHRD V3.3 *-* AT2G40260.1)
Solyc01g098770.1	5.59859	6.73601e-05	Eukaryotic aspartyl protease family protein, putative (AHRD V3.3 *** A0A061F3Y1_THECC)
Solyc03g059123.1	5.59728	0.00638776	Transposon protein, putative, Mutator sub-class (AHRD V3.3 *-* Q2R008_ORYSJ)
Solyc03g034057.1	5.58996	3.40737e-11	Disease resistance protein (TIR-NBS-LRR class) family (AHRD V3.3 --* AT4G08450.2)
Solyc01g066515.1	5.58844	0.0903775	Gamete expressed 2 (AHRD V3.3 *-* A0A061ENE4_THECC)
Solyc08g080300.1	5.58557	0.00270355	Sugar transporter protein 6
Solyc07g005110.3	5.58007	2.54581e-11	Receptor-like kinase CHRK1 (AHRD V3.3 *** Q9SWX8_TOBAC)
Solyc12g021175.1	5.55469	0.0180934	Retrovirus-related Pol polyprotein from transposon TNT 1-94 (AHRD V3.3 *-* A0A151SVD8_CAJCA)
Solyc10g076700.2	5.54795	1.34001e-09	Rhodanese/Cell cycle control phosphatase superfamily protein (AHRD V3.3 *** A0A061EQB9_THECC)
Solyc03g019820.3	5.53985	2.69475e-17	tonoplast intrinsic protein 3.2
Solyc03g096620.2	5.53678	0.169654	F-box/LRR-repeat protein (AHRD V3.3 *** A0A0B2QK07_GLYSO)
Solyc12g088640.2	5.53678	0.169654	Carbohydrate esterase plant-like protein (AHRD V3.3 *** G7J707_MEDTR)
Solyc07g061910.1	5.53633	0.196912	Peptide transporter (AHRD V3.3 *-* G7JZV7_MEDTR)
Solyc05g042170.1	5.53459	0.165828	LOW QUALITY:cell cycle checkpoint control protein family (AHRD V3.3 --* AT3G05480.3)
Solyc08g065680.2	5.53363	0.191877	Phosphatase 2C family protein (AHRD V3.3 *** A0A061GL17_THECC)
Solyc10g009483.1	5.53363	0.191877	RING/U-box superfamily protein (AHRD V3.3 --* AT2G46494.1)
Solyc11g066140.2	5.52767	9.92344e-14	P-hydroxybenzoic acid efflux pump subunit aaeB (AHRD V3.3 *** A0A061GW63_THECC)
Solyc09g009620.1	5.50738	0.0403113	Protein LITTLE ZIPPER 4 (AHRD V3.3 *** A0A199VL62_ANACO)
Solyc04g011870.1	5.50672	0.0299798	Glutaredoxin family protein (AHRD V3.3 *** B9I9V9_POPTR)
Solyc01g080870.3	5.49997	0.00908439	Peptide transporter, putative (AHRD V3.3 *** B9SKJ1_RICCO)
Solyc01g006300.3	5.49811	2.38388e-07	LECEVI1A
Solyc05g052280.3	5.47693	1.53675e-21	Peroxidase (AHRD V3.3 *** K4C1Q9_SOLLC)
Solyc11g007470.2	5.46627	0.0185541	Glycosyltransferase (AHRD V3.3 *-* K4D508_SOLLC)
Solyc04g011810.1	5.4627	0.000323514	Glutaredoxin (AHRD V3.3 *** A0A103XEX1_CYNCS)
Solyc03g044797.1	5.45575	0.215097	Retrovirus-related Pol polyprotein from transposon TNT 1-94 (AHRD V3.3 *-* A0A151RAD3_CAJCA)
Solyc02g071970.1	5.45385	5.31903e-05	LOW QUALITY:F-box and Leucine Rich Repeat domains containing protein (AHRD V3.3 --* AT1G80960.6)
Solyc06g053220.3	5.44086	1.64473e-09	Homeobox leucine zipper protein (AHRD V3.3 *** B8YIB0_MIRJA)
Solyc04g071760.3	5.43253	0.167417	Like-COV protein (AHRD V3.3 *** G7L895_MEDTR)
Solyc02g082035.1	5.43209	0.165934	Nodule Cysteine-Rich (NCR) secreted peptide (AHRD V3.3 -** A0A072TYZ0_MEDTR)
Solyc02g082890.1	5.43086	6.48501e-09	LOW QUALITY:RING/U-box superfamily protein (AHRD V3.3 *-* AT2G29840.1)
Solyc04g040090.3	5.42528	1.69895e-20	Strictosidine synthase-like protein (AHRD V3.3 *** A7WPL3_TOBAC)
Solyc04g071780.3	5.41418	4.5021e-10	Cytochrome P450 (AHRD V3.3 *** A0A103XLI8_CYNCS)
Solyc02g077290.2	5.40022	3.27842e-11	glutamate receptor 1.2
Solyc05g039950.2	5.39643	0.000314479	HXXXD-type acyl-transferase family protein (AHRD V3.3 *** AT3G26040.1)
Solyc08g066100.3	5.39556	1.76707e-09	ATP-dependent 6-phosphofructokinase (AHRD V3.3 *** A0A0V0IM90_SOLCH)
Solyc04g005610.3	5.38757	7.98842e-23	NAC domain protein NAC2
Solyc02g031920.3	5.35063	0.171854	Pathogen-related protein (AHRD V3.3 *** A0A151SPD2_CAJCA)
Solyc12g006140.2	5.31802	0.119627	Cab-5 gene encoding chlorophyll a/b-binding protein
Solyc01g067810.2	5.29086	0.437284	LOW QUALITY:Condensin complex subunit 1 (AHRD V3.3 --* K4D2L4_SOLLC)
Solyc02g080465.1	5.29086	0.437284	Protein kinase family protein (AHRD V3.3 --* Q9LQ29_ARATH)
Solyc04g039830.2	5.29086	0.437284	Acetyl-coenzyme A carboxylase carboxyl transferase subunit beta, chloroplastic (AHRD V3.3 *** ACCD_SOLLC)
Solyc05g018250.3	5.29086	0.437284	LOW QUALITY:Cytochrome c oxidase subunit 2 (AHRD V3.3 *-* COX2_SOYBN)
Solyc06g011495.1	5.29086	0.437284	30S ribosomal protein S18, chloroplastic (AHRD V3.3 --* RR18_ORYSJ)
Solyc10g005400.3	5.29086	0.437284	Terpene synthase (AHRD V3.3 *** G5CV41_SOLLC)
Solyc11g015893.1	5.29086	0.437284	Retrovirus-related Pol polyprotein from transposon TNT 1-94 (AHRD V3.3 *-* A0A151TCY2_CAJCA)
Solyc12g009415.1	5.29086	0.437284	NBS-LRR protein (AHRD V3.3 *-* Q9SM52_SOLAC)
Solyc11g021360.2	5.25892	0.0108218	Protease Do-like 7 (AHRD V3.3 --* DEGP7_ARATH)
Solyc04g077353.1	5.2548	0.211214	Protein Ycf2 (AHRD V3.3 --* A0A0S1EH61_9LAMI)
Solyc11g011873.1	5.2548	0.211214	Protein phosphatase 2C family protein (AHRD V3.3 --* AT5G57050.2)
Solyc03g044560.1	5.24323	5.48372e-05	LOW QUALITY:NAC domain containing protein 35 (AHRD V3.3 --* AT2G02450.2)
Solyc07g049650.1	5.24225	0.207923	LOW QUALITY:josephin-like protein (AHRD V3.3 --* AT5G01225.1)
Solyc11g007485.1	5.23815	0.122666	ribosomal protein S10 (AHRD V3.3 --* AT3G22300.1)
Solyc09g015380.1	5.22962	6.04301e-14	Abscisic acid receptor (AHRD V3.3 *** G7KT83_MEDTR)
Solyc03g115040.3	5.22497	0.0578897	LOW QUALITY:disease resistance protein (TIR-NBS-LRR class) family (AHRD V3.3 --* AT4G19530.2)
Solyc03g096430.1	5.19696	0.000489236	LOW QUALITY:CLIP-associating protein 1 (AHRD V3.3 --* A0A0B2NZ56_GLYSO)
Solyc06g075663.1	5.18383	2.83865e-08	Transposon protein, putative, CACTA, En/Spm sub-class (AHRD V3.3 *** Q2R1M9_ORYSJ)
Solyc01g088280.2	5.17047	0.184929	Germin-like protein 1 (AHRD V3.3 *-* A8QK89_VITVI)
Solyc09g059020.3	5.16745	1.1019e-15	Quinone-oxidoreductase QR1 (AHRD V3.3 *** Q9AYU1_TRIVS)
Solyc02g032877.1	5.16709	0.18961	LOW QUALITY:Serine/threonine protein phosphatase 7 long form isogeny (AHRD V3.3 --* A0A151SWQ3_CAJCA)
Solyc09g015680.1	5.16709	0.18961	LOW QUALITY:Aquaporin TIP3-2 (AHRD V3.3 --* TIP32_MAIZE)
Solyc01g066510.2	5.15627	0.00266494	Gamete expressed 2 (AHRD V3.3 *-* A0A061ENE4_THECC)
Solyc06g053260.1	5.1313	6.39544e-05	SAUR-like auxin-responsive family protein (AHRD V3.3 *** G7J880_MEDTR)
Solyc04g058110.3	5.07395	0.106267	Serine/threonine-protein kinase (AHRD V3.3 *** M1CVM1_SOLTU)
Solyc08g080670.2	5.07381	4.93194e-09	Pathogenesis-related 5-like protein
Solyc10g083560.1	5.06245	0.219375	Dehydration responsive element binding transcription factor (AHRD V3.3 *** W6FFV1_9ROSA)
Solyc10g050110.1	5.06233	2.40962e-22	Leucine-rich repeat receptor-like protein kinase family (AHRD V3.3 *** A0A0K9PL83_ZOSMR)
Solyc06g072210.1	5.0594	0.000793329	Kunitz trypsin inhibitor (AHRD V3.3 *** B8Y888_TOBAC)
Solyc10g050880.1	5.058	8.67608e-08	Alpha/beta-Hydrolases superfamily protein, putative (AHRD V3.3 *** A0A061E1M8_THECC)
Solyc05g055330.3	5.05682	1.37886e-12	Drug resistance transporter-like ABC domain protein (AHRD V3.3 *** A0A072VZG4_MEDTR)
Solyc10g005880.3	5.05033	1.9185e-18	Uridine kinase (AHRD V3.3 *** A0A022QIW2_ERYGU)
Solyc01g109180.3	5.01123	0.0635657	Long-Chain Acyl-CoA Synthetase (AHRD V3.3 *** A0A0G2SJ83_SALMI)
Solyc08g014430.3	4.98371	0.0941935	Formin-like protein (AHRD V3.3 *** K4CJ74_SOLLC)
Solyc12g010660.1	4.98112	0.130837	Disease resistance protein RGH4 (AHRD V3.3 *-* H6TDA8_9SOLN)
Solyc05g046110.3	4.97584	3.82006e-05	transferring glycosyl group transferase (DUF604) (AHRD V3.3 *** AT5G41460.1)
Solyc01g008620.3	4.97166	3.66154e-13	Beta-1,3-glucanase (AHRD V3.3 *** Q9SYX6_TOBAC)
Solyc12g013640.2	4.94919	0.000262399	ABC transporter G family member (AHRD V3.3 *** A0A0K9Q0M2_ZOSMR)
Solyc01g079930.2	4.9461	4.39046e-16	Xyloglucan-specific endoglucanase inhibitor 9 (AHRD V3.3 *** G8GYH9_SOLTU)
Solyc08g068390.3	4.94395	1.02641e-17	Fatty acid beta-oxidation multifunctional protein (AHRD V3.3 *** A0A077DAS1_9ERIC)
Solyc00g022080.1	4.9398	0.247492	30S ribosomal protein S4, chloroplastic (AHRD V3.3 --* RR4_EQUHY)
Solyc01g087840.3	4.92243	1.37305e-09	Subtilisin-like protease (AHRD V3.3 *** O82006_SOLLC)
Solyc11g071240.2	4.88326	0.0135119	U-box domain-containing protein 26 (AHRD V3.3 *** A0A151TDP3_CAJCA)
Solyc05g046290.3	4.88097	4.86332e-23	Xyloglucan endotransglucosylase/hydrolase (AHRD V3.3 *** K4C0W2_SOLLC)
Solyc12g096840.2	4.88021	1.10934e-19	Tyramine N-feruloyltransferase 4/11, putative (AHRD V3.3 *** B9T0B8_RICCO)
Solyc01g103415.1	4.87419	0.467574	Ribosomal protein S3 (AHRD V3.3 *-* E5DMB3_9ROSI)
Solyc02g091570.1	4.87419	0.467574	LOW QUALITY:F-box family protein, putative (AHRD V3.3 *** A0A061GHK4_THECC)
Solyc02g094755.1	4.87419	0.467574	Protein yippee-like (AHRD V3.3 *-* K4CGX1_SOLLC)
Solyc05g014330.1	4.87419	0.467574	LOW QUALITY:HXXXD-type acyl-transferase family protein (AHRD V3.3 *** AT1G24430.1)
Solyc05g054750.3	4.87419	0.467574	Plant protein 1589 of unknown function (AHRD V3.3 *** AT3G55240.1)
Solyc07g026910.2	4.87419	0.467574	NAD(P)H-quinone oxidoreductase subunit 6, chloroplastic (AHRD V3.3 *** NU6C_SOLLC)
Solyc07g032670.2	4.87419	0.467574	Unknown protein (AHRD V3.3 )
Solyc08g066930.2	4.87419	0.467574	Bark storage protein A (AHRD V3.3 --* A0A0B2QEI9_GLYSO)
Solyc10g084720.1	4.87419	0.467574	LOW QUALITY:Para-hydroxybenzoic acid efflux pump subunit AaeB/fusaric acid resistance protein (AHRD V3.3 *** A0A103XP99_CYNCS)
Solyc10g086770.2	4.87419	0.467574	Ataxin-3 like (AHRD V3.3 *** A0A0B2QXG6_GLYSO)
Solyc11g065770.1	4.87419	0.467574	Cytochrome P450, putative (AHRD V3.3 *** B9S4U7_RICCO)
Solyc12g019885.1	4.87419	0.467574	Polynucleotidyl transferase, ribonuclease H-like superfamily protein (AHRD V3.3 --* AT1G74390.4)
Solyc07g026675.1	4.85231	3.40843e-21	myb-like transcription factor family protein (AHRD V3.3 *-* AT5G56840.1)
Solyc04g064880.3	4.83912	9.55812e-22	Pathogen-related protein (AHRD V3.3 *** A0A1D1XC89_9ARAE)
Solyc02g077810.1	4.82988	0.000113299	LOW QUALITY:Ethylene-responsive transcription factor (AHRD V3.3 *-* A0A087HKS2_ARAAL)
Solyc01g059960.1	4.8145	0.260835	LOW QUALITY:GAI-like protein 1 (AHRD V3.3 *** A1YWM9_9ROSI)
Solyc03g007940.3	4.81264	0.0870019	Pectin lyase-like superfamily protein (AHRD V3.3 *** AT4G23500.1)
Solyc12g099930.2	4.8012	4.38585e-20	alanine:glyoxylate aminotransferase (AHRD V3.3 *** AT2G13360.3)
Solyc11g007190.1	4.79045	7.90651e-06	ARM repeat superfamily protein (AHRD V3.3 --* AT3G03970.6)
Solyc12g096100.1	4.75907	0.000610676	Protein PAM68, chloroplastic (AHRD V3.3 *** PAM68_ARATH)
Solyc09g090230.2	4.75894	0.000182625	casein kinase I (AHRD V3.3 *-* AT4G14340.1)
Solyc01g087810.2	4.74877	7.31447e-13	subtilisin-like serine protease family protein
Solyc02g077800.1	4.74272	0.00138178	LOW QUALITY:Serine/arginine-rich splicing factor RSZ23 (AHRD V3.3 --* RZP23_ORYSJ)
Solyc10g007660.3	4.73786	0.033531	CASP-like protein (AHRD V3.3 *** K4CXU5_SOLLC)
Solyc11g006020.2	4.7376	0.0425744	NADH dehydrogenase-like complex O (AHRD V3.3 *** A0A0F7GYD5_9ROSI)
Solyc02g078380.3	4.72675	1.16367e-13	Stem-specific protein TSJT1 (AHRD V3.3 *** A0A151T7D1_CAJCA)
Solyc11g066270.2	4.70892	1.65248e-16	xyloglucan endotransglucosylase-hydrolase 6
Solyc03g005537.1	4.70594	1.02989e-12	Phosphate transporter (AHRD V3.3 *** Q9AYT2_TOBAC)
Solyc03g115310.1	4.70507	0.257226	Expansin (AHRD V3.3 *** Q84L76_PYRCO)
Solyc07g062290.3	4.69578	0.0019398	Ubiquitin domain-containing protein (AHRD V3.3 *** AT1G53400.1)
Solyc06g061215.1	4.68736	1.21443e-13	Proteinase inhibitor II (AHRD V3.3 *-* B3F0C1_TOBAC)
Solyc06g065035.1	4.65937	0.120885	histone-lysine N-methyltransferase ASHH4 (AHRD V3.3 --* AT3G59960.1)
Solyc06g008750.1	4.65436	7.79363e-05	Glutaredoxin (AHRD V3.3 *** E9NZT9_PHAVU)
Solyc09g008560.3	4.65359	0.00180825	2-oxoglutarate (2OG) and Fe(II)-dependent oxygenase superfamily protein (AHRD V3.3 *** AT2G36690.2)
Solyc07g006855.1	4.64406	0.0503321	CASP-like protein (AHRD V3.3 *** M1BM50_SOLTU)
Solyc02g088517.1	4.63953	6.01456e-07	Glycosyltransferase (AHRD V3.3 *** A0A022RUH0_ERYGU)
Solyc02g067750.3	4.63916	7.10515e-07	Carbonic anhydrase (AHRD V3.3 *** B1VK36_SOLLC)
Solyc12g099870.2	4.61845	0.27341	Leucine-rich repeat receptor-like protein kinase family protein (AHRD V3.3 *** AT4G08850.1)
Solyc08g061857.1	4.61022	0.175194	Retrovirus-related Pol polyprotein from transposon TNT 1-94 (AHRD V3.3 *-* POLX_TOBAC)
Solyc00g309530.1	4.60853	0.417427	LOW QUALITY:fatty acid desaturase 6 (AHRD V3.3 --* AT4G30950.1)
Solyc01g086840.2	4.60853	0.417427	Pathogenesis-related thaumatin family protein (AHRD V3.3 *** A0A072TZT8_MEDTR)
Solyc01g105360.3	4.60853	0.417427	Glycosyltransferase (AHRD V3.3 *** M1AXT7_SOLTU)
Solyc03g006540.3	4.60853	0.417427	NADH-ubiquinone oxidoreductase 75 kDa subunit, mitochondrial (AHRD V3.3 *-* N1QXW8_AEGTA)
Solyc03g007780.1	4.60853	0.417427	LOW QUALITY:Ovule Secreted Protein
Solyc03g020035.1	4.60853	0.417427	Miraculin-like protein 1 (AHRD V3.3 --* G0WPQ9_9ROSI)
Solyc03g025933.1	4.60853	0.417427	F-box/LRR-repeat protein (AHRD V3.3 *-* A0A0B2QK07_GLYSO)
Solyc04g008270.3	4.60853	0.417427	annexin 8
Solyc04g055020.2	4.60853	0.417427	Succinate dehydrogenase [ubiquinone] iron-sulfur subunit, mitochondrial (AHRD V3.3 *** K4BSQ1_SOLLC)
Solyc07g051965.1	4.60853	0.417427	pleckstrin homology (PH) domain-containing protein (AHRD V3.3 --* AT4G17140.3)
Solyc09g061685.1	4.60853	0.417427	Serine/threonine protein phosphatase 7 long form isogeny (AHRD V3.3 *** A0A151TBK9_CAJCA)
Solyc09g072725.1	4.60853	0.417427	LOW QUALITY:BED zinc finger,hAT family dimerization domain, putative (AHRD V3.3 *-* A0A061FD65_THECC)
Solyc10g086270.2	4.60853	0.417427	R2R3MYB transcription factor 28
Solyc11g013230.1	4.60853	0.417427	LOW QUALITY:Insulinase (Peptidase family M16) family protein (AHRD V3.3 --* AT3G57470.2)
Solyc11g044740.2	4.60853	0.417427	Pollen specific LIM domain protein 1a (AHRD V3.3 *** Q9SNX4_TOBAC)
Solyc11g068700.1	4.60853	0.417427	Chalcone synthase B (AHRD V3.3 --* CHSB_IPOCO)
Solyc11g071650.2	4.60853	0.417427	Beta-glucosidase (AHRD V3.3 *** A0A0B4PJM3_SOYBN)
Solyc12g011120.2	4.60853	0.417427	Glucose-1-phosphate adenylyltransferase (AHRD V3.3 *** M1E0D4_SOLTU)
Solyc12g017620.1	4.60853	0.417427	LOW QUALITY:purple acid phosphatase 8 (AHRD V3.3 --* AT2G01890.2)
Solyc12g036415.1	4.60853	0.417427	SAUR-like auxin-responsive protein family (AHRD V3.3 --* AT3G09870.1)
Solyc12g099690.1	4.60853	0.417427	LOW QUALITY:transferring glycosyl group transferase (DUF604) (AHRD V3.3 *-* AT4G11350.2)
Solyc05g052680.1	4.59923	8.30464e-14	LOW QUALITY:HXXXD-type acyl-transferase family protein (AHRD V3.3 *** AT2G39980.1)
Solyc08g021995.1	4.57753	0.330034	26S protease regulatory subunit-like protein (AHRD V3.3 *-* D3G8A3_LOLPR)
Solyc09g005780.2	4.57333	0.149502	LOW QUALITY:Sucrose-phosphate synthase 2 (AHRD V3.3 --* Q6EZE7_WHEAT)
Solyc01g096175.1	4.57316	7.30377e-08	Protein yippee-like (AHRD V3.3 *** A0A0J8FX54_BETVU)
Solyc07g017475.1	4.57158	0.3359	LOW QUALITY:Retrotransposon protein (AHRD V3.3 *-* E5GCB5_CUCME)
Solyc04g011860.1	4.57053	0.0045772	Glutaredoxin family protein (AHRD V3.3 *** B9I9V9_POPTR)
Solyc01g108740.3	4.568	0.339515	Methyl esterase (AHRD V3.3 *** A0A072UEL6_MEDTR)
Solyc12g036440.1	4.568	0.339515	LOW QUALITY:membrane-associated kinase regulator (AHRD V3.3 *** AT1G67050.1)
Solyc06g072310.3	4.56124	7.63574e-07	Homeobox-leucine zipper family protein (AHRD V3.3 *** B9N3B2_POPTR)
Solyc08g078040.3	4.55164	4.20451e-15	FAD/NAD(P)-binding oxidoreductase family protein (AHRD V3.3 *** AT2G35660.1)
Solyc05g008910.3	4.54854	2.77559e-11	Class I glutamine amidotransferase-like superfamily protein (AHRD V3.3 *-* AT5G38200.1)
Solyc08g067620.3	4.54707	3.25398e-24	Pleiotropic drug resistance ABC transporter (AHRD V3.3 *** W0TUG3_ACAMN)
Solyc06g063365.1	4.53167	0.0502378	S-adenosyl-L-methionine-dependent methyltransferases superfamily protein (AHRD V3.3 --* AT4G19120.3)
Solyc12g009300.2	4.53063	6.19139e-10	fruit sucrose synthase
Solyc08g079230.1	4.51719	2.46663e-40	Bifunctional inhibitor/lipid-transfer protein/seed storage 2S albumin superfamily protein (AHRD V3.3 *** A0A061DW53_THECC)
Solyc05g024340.1	4.51675	0.178996	Exocyst subunit exo70 family protein (AHRD V3.3 *** A0A072UIK5_MEDTR)
Solyc05g016690.3	4.51561	0.000676724	Nudix hydrolase (AHRD V3.3 *** A0A061GGI6_THECC)
Solyc10g086100.2	4.50655	2.05862e-32	Proteinase inhibitor (AHRD V3.3 *** A0A0R4WSF0_TOBAC)
Solyc10g051250.1	4.50415	0.0779804	Leucine-rich repeat receptor-like protein kinase family protein (AHRD V3.3 *-* AT4G08850.2)
Solyc01g099510.2	4.5021	0.0532409	Rhamnogalacturonate lyase family protein (AHRD V3.3 --* AT1G09880.4)
Solyc05g005500.1	4.48591	0.244483	LOW QUALITY:indole-3-acetic acid inducible 15 (AHRD V3.3 --* AT1G80390.1)
Solyc10g018750.2	4.48447	0.242556	Metalloendoproteinase 1, putative (AHRD V3.3 *** B9RD50_RICCO)
Solyc10g005390.3	4.47526	0.000333361	Linalool/nerolidol synthase (AHRD V3.3 *** G5CV39_SOLLC)
Solyc00g094540.1	4.43303	0.509097	Bestrophin-like protein (AHRD V3.3 --* AT3G61320.3)
Solyc00g281110.1	4.43303	0.509097	LOW QUALITY:inositol polyphosphate kinase 2 alpha (AHRD V3.3 --* AT5G07370.4)
Solyc01g010315.1	4.43303	0.509097	LOW QUALITY:Serine/threonine protein phosphatase 7 long form isogeny (AHRD V3.3 *** A0A151SGZ7_CAJCA)
Solyc01g014830.1	4.43303	0.509097	LOW QUALITY:Extensin-like protein Dif10 (AHRD V3.3 *** Q43504_SOLLC)
Solyc01g056330.2	4.43303	0.509097	LOW QUALITY:DNA-directed RNA polymerase subunit beta'' (AHRD V3.3 *-* RPOC2_SOLBU)
Solyc01g066500.1	4.43303	0.509097	MADS-box transcription factor family protein (AHRD V3.3 *-* AT4G36590.1)
Solyc01g103864.1	4.43303	0.509097	Magnesium transporter MRS2-like protein (AHRD V3.3 *-* G7L8U0_MEDTR)
Solyc01g108810.3	4.43303	0.509097	Methylketone synthase Ib (AHRD V3.3 *** E0YCS5_SOLLC)
Solyc02g021195.1	4.43303	0.509097	Retrovirus-related Pol polyprotein from transposon TNT 1-94 (AHRD V3.3 *-* POLX_TOBAC)
Solyc03g025660.1	4.43303	0.509097	LOW QUALITY:Plant self-incompatibility S1 (AHRD V3.3 *** A0A118JZS1_CYNCS)
Solyc05g015653.1	4.43303	0.509097	Retrovirus-related Pol polyprotein from transposon TNT 1-94 (AHRD V3.3 *-* A0A151TC71_CAJCA)
Solyc06g064800.1	4.43303	0.509097	glucuronoxylan 4-O-methyltransferase-like protein (DUF579) (AHRD V3.3 *** AT1G33800.1)
Solyc07g014660.2	4.43303	0.509097	Dirigent protein (AHRD V3.3 *-* D7LW00_ARALL)
Solyc07g026930.2	4.43303	0.509097	Major facilitator superfamily protein (AHRD V3.3 *** AT5G42210.1)
Solyc07g062545.1	4.43303	0.509097	Alpha-1,2-mannosyltransferase ALG9 (AHRD V3.3 --* A0A0A9MP14_ARUDO)
Solyc08g067080.2	4.43303	0.509097	Ammonium transporter (AHRD V3.3 *** K4CLT4_SOLLC)
Solyc09g011100.1	4.43303	0.509097	Plant self-incompatibility protein S1 family (AHRD V3.3 *** AT3G16970.1)
Solyc09g066035.1	4.43303	0.509097	Retrovirus-related Pol polyprotein from transposon TNT 1-94 (AHRD V3.3 *-* A0A151RBE4_CAJCA)
Solyc09g089840.2	4.43303	0.509097	2-oxoglutarate (2OG) and Fe(II)-dependent oxygenase superfamily protein (AHRD V3.3 *-* AT5G43450.1)
Solyc11g020640.2	4.43303	0.509097	Alcohol acyl transferase (AHRD V3.3 *** Q6QLX4_SOLLC)
Solyc11g010360.2	4.41419	0.185873	MIZU-KUSSEI-like protein (Protein of unknown function, DUF617) (AHRD V3.3 *** AT5G65340.1)
Solyc03g034413.1	4.40411	0.251367	V-type proton ATPase subunit F (AHRD V3.3 --* A0A0D2VC83_GOSRA)
Solyc09g031800.1	4.40411	0.251367	Protein Ycf2 (AHRD V3.3 *-* YCF2_TOBAC)
Solyc03g116940.2	4.40213	0.246004	Sister chromatid cohesion PDS5 B (AHRD V3.3 *-* A0A0B0PRG3_GOSAR)
Solyc06g073990.2	4.40205	5.90052e-07	Gb:AAF02129.1, putative (AHRD V3.3 *** A0A061GVZ4_THECC)
Solyc07g007240.3	4.40192	1.72972e-28	Metallocarboxypeptidase inhibitor (AHRD V3.3 *** A0A0A0VBW2_SOLTU)
Solyc09g092415.1	4.39021	0.0234764	Retrovirus-related Pol polyprotein from transposon TNT 1-94 (AHRD V3.3 --* A0A151S3G9_CAJCA)
Solyc10g078220.2	4.38162	0.00120931	Cytochrome P450 (AHRD V3.3 *** A9ZT63_COPJA)
Solyc04g054950.3	4.37655	0.000137755	NAD(P)-binding Rossmann-fold superfamily protein (AHRD V3.3 *** AT5G06060.1),Pfam:PF13561
Solyc08g081265.1	4.36531	0.0169739	Flowering-promoting factor 1-like protein 3 (AHRD V3.3 --* FLP3_ORYSJ)
Solyc08g081493.1	4.35811	0.0385042	Transmembrane amino acid transporter family protein (AHRD V3.3 --* AT1G71680.2)
Solyc04g011800.1	4.34337	0.0733616	Glutaredoxin family protein (AHRD V3.3 *** B9I9V9_POPTR)
Solyc01g010770.3	4.33584	4.65579e-11	Hypersensitive-induced response protein (AHRD V3.3 *** Q6UNT3_CUCSA)
Solyc12g056310.2	4.33023	0.00170807	LURP-one-like protein (AHRD V3.3 *** AT1G53875.1)
Solyc06g034200.1	4.32879	0.00116118	Phosphate transporter (AHRD V3.3 *** K4C4P4_SOLLC)
Solyc03g044460.1	4.32577	3.43759e-07	LOW QUALITY:basic helix-loop-helix (bHLH) DNA-binding superfamily protein (AHRD V3.3 *-* AT3G50330.1)
Solyc07g055366.1	4.32331	0.298103	DNA N-glycosylase/DNA-(Apurinic or apyrimidinic site) lyase, putative isoform 1 (AHRD V3.3 --* A0A061FQ47_THECC)
Solyc05g052900.3	4.32323	4.87017e-05	Ras-related protein, expressed (AHRD V3.3 *** D8L9F8_WHEAT)
Solyc12g094380.2	4.3157	3.213e-11	Thioredoxin superfamily protein (AHRD V3.3 *** A0A061FEH2_THECC)
Solyc00g007600.2	4.3087	0.291938	Meiotic recombination protein DMC1-like protein (AHRD V3.3 *-* W9RXM4_9ROSA)
Solyc08g006140.2	4.3087	0.291938	kinase with adenine nucleotide alpha hydrolases-like domain-containing protein (AHRD V3.3 *** AT2G24370.1)
Solyc11g008640.2	4.30847	0.28915	Flowering locus T (AHRD V3.3 *** A0A1B4WGF0_PETHY)
Solyc03g013615.1	4.30808	0.284654	NAD(P)H-quinone oxidoreductase subunit I, chloroplastic (AHRD V3.3 *** NDHI_SOLBU)
Solyc01g100460.3	4.30141	5.3293e-16	BZIP transcription factor family protein (AHRD V3.3 *** B9GSS6_POPTR)
Solyc03g043855.1	4.29939	3.61738e-09	NUDIX hydrolase (AHRD V3.3 *** A0A118K334_CYNCS)
Solyc07g054745.1	4.29744	0.00370199	LOW QUALITY:Wound-responsive family protein (AHRD V3.3 *** A0A061E3U8_THECC)
Solyc05g041870.1	4.29561	8.87315e-13	LOW QUALITY:Auxin-induced in root cultures protein 12, putative (AHRD V3.3 *** B9T186_RICCO)
Solyc11g007100.1	4.29293	0.182586	Protein LITTLE ZIPPER 4 (AHRD V3.3 *** A0A199VL62_ANACO)
Solyc04g054376.1	4.28645	0.0089446	Retrovirus-related Pol polyprotein from transposon TNT 1-94 (AHRD V3.3 *-* POLX_TOBAC)
Solyc10g076400.2	4.2856	1.97462e-13	Trichome birefringence-like protein (AHRD V3.3 *** G7JKP3_MEDTR)
Solyc08g068660.1	4.27378	4.36446e-07	Histidine decarboxylase (AHRD V3.3 *-* W0KR26_TOBAC)
Solyc05g052670.1	4.27336	1.69839e-11	LOW QUALITY:HXXXD-type acyl-transferase family protein (AHRD V3.3 *** AT2G39980.1)
Solyc01g079830.3	4.27284	0.046878	Fatty acid hydroxylase superfamily (AHRD V3.3 --* AT1G02205.1)
Solyc08g008080.1	4.27258	3.08911e-08	RING/U-box superfamily protein (AHRD V3.3 *** AT1G63840.1)
Solyc09g092130.3	4.26919	6.24671e-07	Sucrose-phosphate synthase (AHRD V3.3 *** A0A0U1ZVB4_LYCBA)
Solyc09g083445.1	4.2654	0.0813379	Proteinase inhibitor 1 (AHRD V3.3 *** ICI1_SOLTU)
Solyc03g111935.1	4.26003	7.90986e-05	Cytochrome P450, putative (AHRD V3.3 *** B9RAS2_RICCO)
Solyc07g056100.1	4.25298	0.00125027	LOW QUALITY:ArgH (DUF639) (AHRD V3.3 --* AT2G21720.2)
Solyc07g062670.1	4.24934	1.08112e-12	LOW QUALITY:Clavata3/ESR (CLE) gene family member (AHRD V3.3 --* A0A072TRR8_MEDTR)
Solyc08g066350.2	4.24863	0.0886252	Histidine phosphotransfer protein (AHRD V3.3 *** A0A061GBY7_THECC)
Solyc06g064780.1	4.24688	0.0338068	LOW QUALITY:NBS-coding resistance gene analog (AHRD V3.3 *-* B3V824_TOBAC)
Solyc01g108460.2	4.22773	1.34313e-10	Carboxypeptidase (AHRD V3.3 *-* K4B361_SOLLC)
Solyc09g031543.1	4.22685	0.264516	Retrovirus-related Pol polyprotein from transposon 297 family (AHRD V3.3 *-* A0A151S3B5_CAJCA)
Solyc06g043113.1	4.20709	0.00820994	Serine/threonine protein phosphatase 7 long form isogeny (AHRD V3.3 *-* A0A151R878_CAJCA)
Solyc03g111720.3	4.20305	1.90505e-09	Peptide methionine sulfoxide reductase (AHRD V3.3 *** MSRA_SOLLC)
Solyc05g053100.3	4.2023	1.13353e-07	Dihydrolipoyl dehydrogenase (AHRD V3.3 *** W9QVW5_9ROSA)
Solyc00g032947.1	4.19869	0.459221	Salicylic acid carboxyl methyltransferase (AHRD V3.3 *-* A0A125QZJ1_9ROSI)
Solyc01g058733.1	4.19869	0.459221	embryo sac development arrest 7 (AHRD V3.3 --* AT3G56990.2)
Solyc01g107273.1	4.19869	0.459221	Phosphoribosylformylglycinamidine synthase, putative (AHRD V3.3 *-* B9SDY9_RICCO)
Solyc02g065805.1	4.19869	0.459221	furry (AHRD V3.3 *** AT5G08060.1)
Solyc04g018063.1	4.19869	0.459221	Cytochrome P450, putative (AHRD V3.3 *-* B9S4U5_RICCO)
Solyc06g007880.1	4.19869	0.459221	RING/U-box superfamily protein (AHRD V3.3 *-* AT4G13100.9)
Solyc06g043260.2	4.19869	0.459221	alpha/beta-Hydrolases superfamily protein (AHRD V3.3 --* AT4G34310.9)
Solyc08g062380.1	4.19869	0.459221	LOW QUALITY:2-oxoglutarate (2OG) and Fe(II)-dependent oxygenase superfamily protein (AHRD V3.3 --* AT1G17010.1)
Solyc09g005650.1	4.19869	0.459221	LOW QUALITY:HAT transposon superfamily protein, putative (AHRD V3.3 *** A0A061GGP8_THECC)
Solyc09g059410.1	4.19869	0.459221	LOW QUALITY:NIM1-interacting 2 (AHRD V3.3 --* AT3G25882.1)
Solyc11g038340.1	4.19869	0.459221	LOW QUALITY:Nuclear control of ATP synthase 2 (AHRD V3.3 --* Q01GB1_OSTTA)
Solyc12g019420.2	4.19869	0.459221	BTB/POZ and TAZ domain protein (AHRD V3.3 *** G7K3T4_MEDTR)
Solyc12g077650.2	4.19869	0.459221	30S ribosomal protein S12, chloroplastic (AHRD V3.3 *** RR12_HELAN)
Solyc12g096175.1	4.19869	0.459221	Retrovirus-related Pol polyprotein from transposon TNT 1-94 (AHRD V3.3 *-* A0A151TCY2_CAJCA)
Solyc06g065970.1	4.19684	0.121166	14 kDa proline-rich protein DC2.15, putative (AHRD V3.3 *** B9RP24_RICCO)
Solyc05g013530.3	4.1965	4.79025e-11	Octicosapeptide/Phox/Bem1p domain-containing protein kinase (AHRD V3.3 *** A0A0K9NT10_ZOSMR)
Solyc06g006000.3	4.19128	1.25358e-07	Maternal effect embryo arrest 59 (AHRD V3.3 *** A0A061GXA8_THECC)
Solyc10g047170.2	4.17949	2.10108e-18	sulfate transporter 1
Solyc08g068450.1	4.17472	0.00165413	LOW QUALITY:Serine/threonine-protein phosphatase 2A regulatory subunit delta isoform (AHRD V3.3 --* A0A1D1YJ73_9ARAE)
Solyc06g054570.1	4.16978	0.00167146	Glutaredoxin family protein (AHRD V3.3 *** D7LYE9_ARALL)
Solyc09g091730.3	4.1536	0.0967628	Pectinesterase (AHRD V3.3 *** K4CWJ9_SOLLC)
Solyc09g082530.2	4.1458	4.1776e-12	Leucine-rich repeat receptor-like protein kinase family (AHRD V3.3 *** A0A0K9PTR8_ZOSMR)
Solyc10g080270.1	4.13981	4.26209e-13	LOW QUALITY:SPOC domain / Transcription elongation factor S-II protein (AHRD V3.3 --* AT5G11430.6)
Solyc11g006360.1	4.13956	0.00233335	LOW QUALITY:TPR1 (AHRD V3.3 *-* F2XF89_SOYBN)
Solyc10g005360.3	4.13555	0.0466891	Gibberellin 2-beta-dioxygenase (AHRD V3.3 *** G7K109_MEDTR)
Solyc10g084560.2	4.1318	0.306226	Ankyrin repeat family protein (AHRD V3.3 *** AT3G09550.3)
Solyc10g078230.2	4.13116	1.55741e-08	Cytochrome P450 (AHRD V3.3 *** A0A103VZI8_CYNCS)
Solyc06g072470.3	4.13037	0.309372	zinc finger (C2H2 type) family protein (AHRD V3.3 --* AT1G11490.2)
Solyc10g018120.2	4.12608	0.000992031	neuronal PAS domain protein (AHRD V3.3 *** AT2G40390.1)
Solyc02g089140.2	4.12305	7.63734e-08	LOW QUALITY:SIN3-like 1 (AHRD V3.3 --* AT3G01320.2)
Solyc06g060010.3	4.1167	6.63248e-05	Terpene synthase (AHRD V3.3 *** G5CV42_SOLLC)
Solyc03g034053.1	4.11591	0.096918	Retrovirus-related Pol polyprotein from transposon TNT 1-94 (AHRD V3.3 *-* A0A151RDV9_CAJCA)
Solyc10g080670.2	4.11458	3.76243e-07	Transmembrane protein, putative (AHRD V3.3 *** A2Q5V9_MEDTR)
Solyc01g015080.3	4.11032	4.06395e-11	Peroxidase (AHRD V3.3 *** K4AUE2_SOLLC)
Solyc03g005355.1	4.10918	0.256991	Auxin-responsive protein (AHRD V3.3 *** G9HPW7_SOLLC)
Solyc01g060200.2	4.08765	0.0199446	3'-5' exonuclease domain-containing protein (AHRD V3.3 *** A0A103XRN2_CYNCS)
Solyc12g027880.2	4.07979	0.0375676	Amino acid transporter, putative (AHRD V3.3 *** B9RAK8_RICCO)
Solyc07g026650.3	4.07512	0.00430833	1-aminocyclopropane-1-carboxylate oxidase 5
Solyc11g013210.2	4.07487	0.16652	Transposon protein, putative, Mutator sub-class (AHRD V3.3 --* Q2R3A0_ORYSJ)
Solyc12g056480.2	4.07487	0.16652	STAY-GREEN-like protein (AHRD V3.3 *** AT4G11910.1)
Solyc01g091030.3	4.07077	3.12195e-11	Small auxin up-regulated RNA1
Solyc01g057680.3	4.06424	0.189415	Leucine-rich receptor-like protein kinase family protein (AHRD V3.3 --* AT2G26330.1)
Solyc04g077580.3	4.05592	0.0105261	Phytosulfokines 3, putative (AHRD V3.3 *** A0A061FFM9_THECC)
Solyc11g069020.2	4.05391	2.13437e-06	Disease resistance protein (AHRD V3.3 *** A0A118JXS4_CYNCS)
Solyc06g033850.3	4.05368	0.0775479	Dehydration responsive element-binding factor protein (AHRD V3.3 --* A0A0K0K9Y3_ELECO)
Solyc06g068215.1	4.04927	0.169535	Myosin heavy chain-like protein (AHRD V3.3 --* A0A072UED1_MEDTR)
Solyc09g009985.1	4.04706	4.6207e-09	2-oxoglutarate (2OG) and Fe(II)-dependent oxygenase superfamily protein (AHRD V3.3 *** AT1G06620.1)
Solyc08g074495.1	4.0374	1.84722e-07	Glycosyltransferase (AHRD V3.3 *** A0A022RAZ3_ERYGU)
Solyc01g101170.3	4.02713	0.321007	Viridiflorene synthase (AHRD V3.3 *** TPS31_SOLLC)
Solyc08g045720.2	4.02713	0.321007	Cell wall invertase (AHRD V3.3 --* H6V7I5_MANES)
Solyc07g056090.1	4.02396	9.74335e-12	LOW QUALITY:Non-specific lipid-transfer protein 4.3 (AHRD V3.3 --* NLT43_HORVU)
Solyc05g008500.2	4.02107	0.240162	Protein DETOXIFICATION (AHRD V3.3 *** K4BX24_SOLLC)
Solyc05g050280.3	4.01576	3.92502e-43	Auxin-responsive GH3 family protein (AHRD V3.3 *** AT2G46370.4)
Solyc09g066150.1	4.01256	0.00231677	Cytochrome P450, putative (AHRD V3.3 *** B9S4U5_RICCO)
Solyc06g065850.2	4.01152	9.01635e-06	SPFH/Band 7/PHB domain-containing membrane-associated protein family (AHRD V3.3 *** AT5G25260.1)
Solyc03g020050.3	4.01131	3.7784e-33	VIROID-INDUCIBLE PROTEINASE INHIBITOR II
Solyc04g005920.1	4.0096	0.213915	LOW QUALITY:micronuclear linker histone polyprotein-like protein (AHRD V3.3 *** AT3G25590.1)
Solyc01g079900.1	4.00673	0.482162	LOW QUALITY:Eukaryotic aspartyl protease family protein (AHRD V3.3 *** AT1G03220.1)
Solyc02g070620.3	4.00673	0.482162	F-box family protein (AHRD V3.3 *** B9HMA7_POPTR)
Solyc02g079255.1	4.00673	0.482162	Metallothionein-like protein 2 (AHRD V3.3 --* MT2_TRIRP)
Solyc02g082320.1	4.00673	0.482162	LOW QUALITY:F-box family protein (AHRD V3.3 *-* B9IAP0_POPTR)
Solyc02g088420.2	4.00673	0.482162	DNA mismatch repair protein mutL (AHRD V3.3 *-* W9RKQ1_9ROSA)
Solyc03g063180.1	4.00673	0.482162	LOW QUALITY:B3 domain-containing protein (AHRD V3.3 *-* W9RYD5_9ROSA)
Solyc03g112500.3	4.00673	0.482162	Raffinose synthase family protein (AHRD V3.3 *** A0A061FTV8_THECC)
Solyc04g056742.1	4.00673	0.482162	Cytochrome P450 (AHRD V3.3 *-* Q9AVQ2_SOLTU)
Solyc05g042003.1	4.00673	0.482162	Transposon protein, putative, CACTA, En/Spm sub-class, expressed (AHRD V3.3 *-* Q2QP23_ORYSJ)
Solyc06g005660.2	4.00673	0.482162	TRIO/F-actin-binding protein (AHRD V3.3 *** AT2G37070.2)
Solyc06g054110.2	4.00673	0.482162	Major facilitator superfamily protein (AHRD V3.3 *-* AT2G32040.1)
Solyc06g068065.1	4.00673	0.482162	Pentatricopeptide repeat (PPR) superfamily protein (AHRD V3.3 --* AT5G08305.1)
Solyc06g072520.2	4.00673	0.482162	bHLH transcription factor GBOF-1
Solyc06g074930.2	4.00673	0.482162	LOW QUALITY:Heavy metal transport/detoxification superfamily protein (AHRD V3.3 *** AT5G60800.1)
Solyc07g049420.1	4.00673	0.482162	60S acidic ribosomal protein family (AHRD V3.3 *** AT5G24510.1),Pfam:PF00428
Solyc08g005725.1	4.00673	0.482162	Cytochrome P450-2 (AHRD V3.3 *** R9R6P9_SOLPI)
Solyc08g006690.1	4.00673	0.482162	Plant invertase/pectin methylesterase inhibitor superfamily protein, putative (AHRD V3.3 *** A0A061DYJ0_THECC)
Solyc08g048435.1	4.00673	0.482162	LINE-1 reverse transcriptase isogeny (AHRD V3.3 *-* A0A151QW83_CAJCA)
Solyc08g048455.1	4.00673	0.482162	Retrovirus-related Pol polyprotein from transposon TNT 1-94 (AHRD V3.3 *-* POLX_TOBAC)
Solyc09g031830.1	4.00673	0.482162	Protein Ycf2 (AHRD V3.3 *-* YCF2_TOBAC)
Solyc09g090390.2	4.00673	0.482162	2-oxoglutarate-dependent dioxygenase AOP2 (AHRD V3.3 --* AOP2V_ARATH)
Solyc10g009320.3	4.00673	0.482162	NAD-dependent protein deacetylase HST1-like protein (AHRD V3.3 *** AT2G46640.2)
Solyc10g048155.1	4.00673	0.482162	Replication protein A 70 kDa DNA-binding subunit (AHRD V3.3 --* A0A151RL39_CAJCA)
Solyc10g080813.1	4.00673	0.482162	Cytochrome P450 (AHRD V3.3 *-* A2PZD4_IPONI)
Solyc10g084360.1	4.00673	0.482162	LOW QUALITY:hydroxysteroid dehydrogenase 2 (AHRD V3.3 --* AT3G47350.3)
Solyc11g013155.1	4.00673	0.482162	Ribosomal protein S12 (AHRD V3.3 --* A0A059LPB2_9CHLO)
Solyc12g006993.1	4.00673	0.482162	delay of germination 1 (AHRD V3.3 --* AT5G45830.6)
Solyc12g008830.2	4.00673	0.482162	GATA-like transcription factor (AHRD V3.3 *** I3VFF1_TOBAC)
Solyc12g010100.2	4.00673	0.482162	BTB/POZ domain-containing protein (AHRD V3.3 *** W9QLB4_9ROSA)
Solyc12g013895.1	4.00673	0.482162	Rapid ALkalinization Factor (AHRD V3.3 *-* A0A118K6C8_CYNCS)
Solyc09g009980.2	4.00157	0.01293	Small auxin up-regulated RNA70
Solyc06g050870.3	3.99978	0.0157402	Hypoxia-responsive family protein (AHRD V3.3 *** A0A061FYY0_THECC)
Solyc05g026570.3	3.99404	0.0211132	Chlororespiratory reduction 3 (AHRD V3.3 *** A0A0F7CZ71_9ROSI)
Solyc02g084005.1	3.98564	0.0298995	SAUR-like auxin-responsive protein family (AHRD V3.3 *** AT4G34760.1)
Solyc05g041200.3	3.97799	2.16057e-12	4-hydroxyphenylpyruvate dioxygenase (AHRD V3.3 *** K4C0A1_SOLLC)
Solyc08g074490.3	3.97775	0.00239402	Glycosyltransferase (AHRD V3.3 --* M5XW04_PRUPE)
Solyc04g008080.1	3.97194	3.10054e-07	LOW QUALITY:Dirigent protein (AHRD V3.3 *** K4BNW4_SOLLC)
Solyc12g009650.2	3.96849	0.0122084	Sl proline-rich protein
Solyc12g006560.2	3.96814	0.000110594	Early nodulin-93 (AHRD V3.3 *** A0A061GV12_THECC)
Solyc01g106105.1	3.95815	0.000170537	LOW QUALITY:F-box family protein with a domain of Uncharacterized protein function, putative (AHRD V3.3 *-* A0A061E0S9_THECC)
Solyc04g014790.1	3.94974	0.187486	Cysteine proteinase inhibitor (AHRD V3.3 *** K4BPY2_SOLLC)
Solyc12g014355.1	3.94685	3.57597e-10	Leucine-rich repeat transmembrane protein kinase (AHRD V3.3 *-* AT1G53430.1)
Solyc01g100095.1	3.94405	1.27118e-05	RING/U-box superfamily protein, putative (AHRD V3.3 *** A0A061E1W0_THECC)
Solyc05g014290.3	3.94394	0.0200439	R2R3MYB transcription factor 40
Solyc03g020030.3	3.94288	0.0017554	Pin-II type proteinase inhibitor 69 (AHRD V3.3 *** A0A097J9C9_CAPAN)
Solyc07g053390.1	3.9401	0.330352	LOW QUALITY:AUXIN RESPONSE FACTOR 13 (AHRD V3.3 --* AT1G34170.3)
Solyc04g079043.1	3.9354	0.336023	leucine-rich repeat transmembrane protein kinase family protein (AHRD V3.3 --* AT1G68400.1)
Solyc02g062990.1	3.93256	0.339529	Glycosyltransferase (AHRD V3.3 *** M0ZZL3_SOLTU)
Solyc02g077830.1	3.92321	0.0527839	LOW QUALITY:Anthocyanidin 3-O-glucoside 6''-O-acyltransferase (AHRD V3.3 --* 3AT_PERFR)
Solyc04g040140.1	3.92241	0.15567	LOW QUALITY:Omega-6 fatty acid desaturase, chloroplastic (AHRD V3.3 --* FAD6C_SPIOL)
Solyc06g082350.3	3.90421	0.0510401	Biotin carboxyl carrier acetyl-CoA carboxylase (AHRD V3.3 --* G7KRK6_MEDTR)
Solyc07g007400.3	3.90269	2.94849e-06	Leucine-rich repeat family protein (AHRD V3.3 *** AT1G15740.1)
Solyc08g080650.2	3.90093	1.19979e-16	PATHOGENESIS RELATED PROTEIN P23
Solyc05g055400.3	3.90059	1.29254e-06	Cytochrome P450 (AHRD V3.3 *** D9MWM1_SOLTO)
Solyc01g081480.3	3.89945	0.154449	alpha/beta-Hydrolases superfamily protein (AHRD V3.3 *** AT5G17670.1)
Solyc03g122070.2	3.89222	2.3176e-13	ABC transporter B family-like protein (AHRD V3.3 *** G7L8C5_MEDTR)
Solyc12g008840.2	3.88257	8.03815e-18	beta-galactosidase 4
Solyc04g016460.3	3.87724	0.0369221	receptor-like kinase in flowers 1 (AHRD V3.3 --* AT1G29750.2)
Solyc05g006790.2	3.87153	3.03125e-06	Actin cross-linking protein, putative (AHRD V3.3 *** A0A061E7B5_THECC)
Solyc05g045705.1	3.86225	0.00299887	CTD small phosphatase-like protein 2, putative (AHRD V3.3 *** A0A061F6J6_THECC)
Solyc07g053030.3	3.86071	4.55107e-26	GH3 family protein (AHRD V3.3 *** A0A0K9NRD8_ZOSMR)
Solyc11g069750.2	3.85466	1.62429e-12	High-affinity nitrate transporter (AHRD V3.3 *** Q76IJ7_PRUPE)
Solyc10g049510.2	3.84225	0.0804263	Mediator of RNA polymerase II transcription subunit 20-like protein (AHRD V3.3 *** A0A0U3C148_REHGL)
Solyc03g096550.3	3.8418	2.79335e-07	PLAT domain-containing protein 1 (AHRD V3.3 *** PLAT1_ARATH)
Solyc07g009435.1	3.84019	1.53231e-13	Proteinase inhibitor (AHRD V3.3 --* A0A0R4WFE9_TOBAC)
Solyc01g034080.1	3.83418	0.225899	Amino acid permease family protein (AHRD V3.3 *** AT3G13620.1)
Solyc08g007980.3	3.83159	2.55508e-07	LURP-one-like protein (AHRD V3.3 *** AT1G53875.1)
Solyc03g078490.3	3.82484	1.15973e-10	Glycosyltransferase (AHRD V3.3 *** K4BHS7_SOLLC)
Solyc02g065090.3	3.82346	3.09833e-08	Patatin (AHRD V3.3 *** A0A0E0J487_ORYNI)
Solyc11g011660.2	3.81691	0.000702282	SAUR-like auxin-responsive protein family, putative (AHRD V3.3 *** A0A061DYM7_THECC)
Solyc04g008450.3	3.81609	0.000444684	Potassium transporter (AHRD V3.3 *-* K4BP01_SOLLC)
Solyc06g068570.3	3.81116	1.13026e-14	AP2-like ethylene-responsive transcription factor
Solyc11g008820.2	3.80791	3.04184e-16	Endoglucanase (AHRD V3.3 *** A0A0V0II53_SOLCH)
Solyc10g005190.1	3.80099	0.0682268	LOW QUALITY:root hair specific 4 (AHRD V3.3 *** AT1G30850.1)
Solyc06g066420.3	3.80027	4.03437e-07	Oxidative stress 3, putative isoform 1 (AHRD V3.3 *** A0A061GC09_THECC)
Solyc06g072700.3	3.79997	0.0161789	Heavy metal transport/detoxification superfamily protein (AHRD V3.3 *** AT5G50740.5)
Solyc02g005340.3	3.79738	0.17591	Oligopeptide transporter, putative (AHRD V3.3 *** B9T1I2_RICCO)
Solyc04g082755.1	3.79323	0.14033	hydroxyproline-rich glycoprotein family protein (AHRD V3.3 --* AT1G23040.3)
Solyc11g072230.1	3.78892	0.187057	LOW QUALITY:Glucan endo-1,3-beta-glucosidase, putative (AHRD V3.3 *** B9SWP3_RICCO)
Solyc11g005890.2	3.78576	0.213833	Chitinase 1, putative (AHRD V3.3 *** B9RU38_RICCO)
Solyc01g073860.3	3.782	1.86153e-10	Cysteine/Histidine-rich C1 domain family protein (AHRD V3.3 *** AT2G44380.1)
Solyc07g052120.3	3.77886	3.60904e-07	Sesquiterpene synthase (AHRD V3.3 *-* G8H5N2_SOLHA)
Solyc04g071690.3	3.7749	2.45298e-07	Alba DNA/RNA-binding protein (AHRD V3.3 *-* AT1G76010.2)
Solyc04g081590.3	3.7645	2.37167e-18	Non-specific serine/threonine protein kinase (AHRD V3.3 *** K4BVN8_SOLLC)
Solyc01g066190.1	3.76284	2.54854e-07	LOW QUALITY:Splicing factor 3B subunit 3 (AHRD V3.3 --* A0A0B2RZM2_GLYSO)
Solyc11g065550.1	3.75302	0.239809	LOW QUALITY:Leucine-rich repeat protein kinase family protein (AHRD V3.3 --* AT1G51890.4)
Solyc12g057040.2	3.7522	1.48557e-09	cryptochrome 1b
Solyc10g076670.2	3.75068	6.58563e-17	2-oxoglutarate (2OG) and Fe(II)-dependent oxygenase superfamily protein (AHRD V3.3 *** A0A061FM72_THECC)
Solyc11g069880.2	3.75023	0.161133	Kiwellin (AHRD V3.3 *** A0A061GX31_THECC)
Solyc11g007520.1	3.74865	0.0662674	LOW QUALITY:Methylcrotonoyl-CoA carboxylase subunit alpha, mitochondrial (AHRD V3.3 --* MCCA_SOYBN)
Solyc05g056500.1	3.74852	0.00658304	U-box domain-containing protein 25 (AHRD V3.3 *** W9QUC2_9ROSA)
Solyc01g007830.2	3.74499	0.0481455	Condensin complex subunit 2 (AHRD V3.3 --* CND2_ARATH)
Solyc00g170200.1	3.74237	1.6032e-05	LOW QUALITY:Sigma factor sigB regulation protein rsbQ (AHRD V3.3 *** A0A0B2Q4V2_GLYSO)
Solyc03g005530.1	3.73759	2.5304e-11	Phosphate transporter (AHRD V3.3 *** Q9AYT2_TOBAC)
Solyc08g016500.3	3.7249	0.243743	Potassium channel (AHRD V3.3 *-* Q9LEG6_SOLLC)
Solyc03g121510.3	3.72448	0.00699696	Cytochrome P450, putative (AHRD V3.3 *** B9SN45_RICCO)
Solyc06g061210.3	3.72167	1.59723e-09	Galactoside 2-alpha-L-fucosyltransferase (AHRD V3.3 *** FUT1_PEA)
Solyc05g041530.3	3.7203	7.02266e-20	Carboxypeptidase (AHRD V3.3 *** K4C0D5_SOLLC)
Solyc04g063245.1	3.71839	0.0820958	Cytochrome P450 (AHRD V3.3 *** Q9M7M3_CAPAN)
Solyc03g111130.1	3.71733	0.00123455	Malate synthase (AHRD V3.3 *** K4BJX6_SOLLC)
Solyc09g059085.1	3.70693	0.41744	DNA-directed RNA polymerase subunit beta (AHRD V3.3 --* RPOB_LEMMI)
Solyc10g011900.3	3.70693	0.41744	Late embryogenesis abundant protein (AHRD V3.3 *** B5TV69_CAMSI)
Solyc10g077005.1	3.70644	0.251425	Calmodulin (AHRD V3.3 *** CALM_CAPAN)
Solyc03g113710.3	3.69312	5.40592e-13	Formin-like protein (AHRD V3.3 *** K4BKM3_SOLLC)
Solyc03g007690.1	3.69178	0.0258226	ABC transporter family protein (AHRD V3.3 *** U5FQ57_POPTR)
Solyc01g091050.3	3.68952	2.94072e-07	Pectinesterase (AHRD V3.3 *** K4AZ45_SOLLC)
Solyc10g078205.1	3.68598	0.0128514	Cytochrome P450 (AHRD V3.3 *-* A9ZT63_COPJA)
Solyc08g068870.3	3.68558	0.0161834	aspartate protease family protein
Solyc01g081340.3	3.67799	1.71487e-07	S-adenosyl-L-methionine:salicylic acid carboxyl methyltransferase 1 (AHRD V3.3 *** B5TVE1_TOBAC)
Solyc12g089270.1	3.67724	0.426534	Auxin responsive SAUR protein (AHRD V3.3 *** A0A103XGS0_CYNCS)
Solyc06g009050.3	3.67454	2.48549e-12	Adenine nucleotide alpha hydrolases-like superfamily protein (AHRD V3.3 *** AT2G47710.1)
Solyc02g032525.1	3.67341	0.430937	Ulp1 protease family, C-terminal catalytic domain containing protein (AHRD V3.3 *-* Q60D46_SOLDE)
Solyc02g089205.1	3.67341	0.430937	purple acid phosphatase 14 (AHRD V3.3 --* AT2G46880.2)
Solyc12g088490.1	3.67341	0.430937	VQ motif-containing protein (AHRD V3.3 *** AT5G08480.1)
Solyc02g071875.1	3.67215	1.3462e-08	Leucine-rich repeat receptor-like protein kinase (AHRD V3.3 *** C0LGF2_ARATH)
Solyc01g060020.3	3.67115	2.04319e-06	beta-1,3-glucanase TOMB13GLUB
Solyc03g113215.1	3.66908	0.221538	F-box/RNI-like superfamily protein (AHRD V3.3 --* AT3G59210.5)
Solyc03g006880.3	3.66046	0.218286	gibberellin 20-oxidase-1
Solyc08g005314.1	3.65721	0.251642	F-box/RNI-like superfamily protein (AHRD V3.3 *** AT5G02920.1)
Solyc10g050980.1	3.65499	0.0195352	PAB-dependent poly(A)-specific ribonuclease subunit PAN2 (AHRD V3.3 -** A0A1D1XPR6_9ARAE)
Solyc03g097660.2	3.65357	0.0443464	LOW QUALITY:nuclear polyadenylated RNA-binding protein (AHRD V3.3 --* AT5G50830.2)
Solyc01g107060.2	3.65329	0.0324551	LOW QUALITY:3beta-hydroxysteroid-dehydrogenase/decarboxylase isoform 2 (AHRD V3.3 --* HSDD2_ARATH)
Solyc01g095960.3	3.65234	0.225039	O-acyltransferase WSD1-like protein (AHRD V3.3 *** A0A0B0P708_GOSAR)
Solyc01g056725.1	3.65137	0.00701115	NADH dehydrogenase subunit 5 (AHRD V3.3 *-* A0A1C9IAH4_9LAMI)
Solyc07g053300.1	3.64809	5.481e-07	ABC transporter family protein (AHRD V3.3 *** B9I1V7_POPTR)
Solyc03g098740.1	3.6426	0.0013122	Kunitz trypsin inhibitor (AHRD V3.3 *** B8Y888_TOBAC)
Solyc07g008130.3	3.63694	2.51296e-07	Blue copper-like protein (AHRD V3.3 *** A0A0B0PL86_GOSAR)
Solyc02g071593.1	3.63644	0.0440744	trehalose-6-phosphate synthase (AHRD V3.3 *-* AT1G78580.4)
Solyc03g005500.1	3.63156	0.0113077	Ethylene-responsive transcription factor (AHRD V3.3 *** W9R427_9ROSA)
Solyc05g052890.3	3.63134	4.02208e-12	Cytochrome f (AHRD V3.3 --* CYF_PINTH)
Solyc01g090140.2	3.63062	0.107017	2-oxoglutarate (2OG) and Fe(II)-dependent oxygenase superfamily protein (AHRD V3.3 *** AT2G44800.1)
Solyc02g083730.3	3.62865	2.09368e-11	Rhodanese-related sulfurtransferase (AHRD V3.3 *** G7JXI1_MEDTR)
Solyc07g009440.2	3.62843	0.0919435	LOW QUALITY:Serine/threonine-protein kinase (AHRD V3.3 *-* M1AFX4_SOLTU)
Solyc08g021870.2	3.62756	0.000181373	Ankyrin repeat-containing protein (AHRD V3.3 *-* A0A124SAK7_CYNCS)
Solyc12g100170.1	3.62443	0.000165352	LOW QUALITY:2-oxoglutarate-dependent dioxygenase-related family protein (AHRD V3.3 *** B9GL08_POPTR)
Solyc05g055370.1	3.61985	0.00273174	LOW QUALITY:Transmembrane 9 superfamily member (AHRD V3.3 --* A0A199W436_ANACO)
Solyc01g006910.3	3.61405	1.80982e-06	RING/U-box superfamily protein (AHRD V3.3 *** AT5G06490.1)
Solyc06g007970.3	3.61261	0.00310463	Tetratricopeptide repeat (TPR)-like superfamily protein (AHRD V3.3 *** AT5G48850.1)
Solyc10g017630.2	3.61228	0.0047391	MADS-box transcription factor (AHRD V3.3 *** Q1EMR8_PLAMJ)
Solyc11g006230.2	3.61144	0.0176434	GRF1-interacting factor-like protein (AHRD V3.3 *** G7I6V2_MEDTR)
Solyc06g007370.1	3.60871	2.06791e-05	LOW QUALITY:6,7-dimethyl-8-ribityllumazine synthase (AHRD V3.3 *** AT2G30230.1)
Solyc02g089710.3	3.60682	0.0901716	Trichome birefringence-like protein (AHRD V3.3 *** A0A072TUJ8_MEDTR)
Solyc02g077070.3	3.59927	2.3668e-08	Photosystem II reaction center protein K (AHRD V3.3 --* PSBK_LIRTU)
Solyc05g050695.1	3.59565	0.255119	Transmembrane Fragile-X-F-associated protein (AHRD V3.3 --* AT1G68820.2)
Solyc01g016688.1	3.58532	0.603701	Retrovirus-related Pol polyprotein from transposon TNT 1-94 (AHRD V3.3 *-* A0A151TCY2_CAJCA)
Solyc02g022880.1	3.58532	0.603701	purple acid phosphatase 25 (AHRD V3.3 --* AT4G36350.1)
Solyc02g063125.1	3.58532	0.603701	Tubulin alpha chain (AHRD V3.3 *-* TBA_PRUDU)
Solyc02g068345.1	3.58532	0.603701	phosphatidic acid phosphohydrolase 2 (AHRD V3.3 --* AT5G42870.3)
Solyc02g086010.2	3.58532	0.603701	alpha/beta-Hydrolases superfamily protein (AHRD V3.3 *-* AT5G16120.4)
Solyc02g086683.1	3.58532	0.603701	Myb-related protein (AHRD V3.3 *-* A0A0B0P535_GOSAR)
Solyc03g006110.3	3.58532	0.603701	Non-specific serine/threonine protein kinase (AHRD V3.3 *** A0A0V0IH06_SOLCH)
Solyc03g065205.1	3.58532	0.603701	DUF1336 family protein, putative (DUF1336) (AHRD V3.3 *** AT5G39430.1)
Solyc04g071825.1	3.58532	0.603701	Cytochrome P450 family protein (AHRD V3.3 *-* G7L7J6_MEDTR)
Solyc05g008810.3	3.58532	0.603701	Protein Ycf2 (AHRD V3.3 --* YCF2_SOLBU)
Solyc05g043420.1	3.58532	0.603701	NBS-LRR resistance protein-like protein (AHRD V3.3 *** A1Y9R1_SOLLC)
Solyc06g009430.2	3.58532	0.603701	Myb transcription factor (AHRD V3.3 --* J9JF55_HUMLU)
Solyc06g068260.2	3.58532	0.603701	2-oxoglutarate (2OG) and Fe(II)-dependent oxygenase superfamily protein (AHRD V3.3 *** AT1G49390.1)
Solyc07g006470.1	3.58532	0.603701	LOW QUALITY:Eukaryotic aspartyl protease family protein (AHRD V3.3 *** AT3G18490.1)
Solyc08g078840.3	3.58532	0.603701	root meristem growth factor (AHRD V3.3 --* AT4G16515.1)
Solyc09g042263.1	3.58532	0.603701	PIF1-like helicase (AHRD V3.3 *** G7K719_MEDTR)
Solyc09g065090.2	3.58532	0.603701	Cleavage stimulation factor subunit 2 (AHRD V3.3 *-* A0A1D1XLU8_9ARAE)
Solyc09g065260.2	3.58532	0.603701	Early nodulin-like protein (AHRD V3.3 *** A0A0K9P6C2_ZOSMR)
Solyc10g005680.2	3.58532	0.603701	WRKY transcription factor 15
Solyc10g076620.1	3.58532	0.603701	LOW QUALITY:Beta-glucosidase, GBA2 type family protein (AHRD V3.3 --* AT1G33700.4)
Solyc10g080815.1	3.58532	0.603701	Cytochrome P450 (AHRD V3.3 *-* A0A103Y9U2_CYNCS)
Solyc11g011285.1	3.58532	0.603701	Rhamnogalacturonate lyase family protein (AHRD V3.3 *** AT1G09890.4)
Solyc11g028315.1	3.58532	0.603701	DNA topoisomerase 6 subunit B (AHRD V3.3 *-* A0A059D9G5_EUCGR)
Solyc11g062180.1	3.58532	0.603701	LOW QUALITY:Disease resistance protein N-like protein (AHRD V3.3 *-* A0A0H4BFI4_9SOLA)
Solyc12g005830.2	3.58532	0.603701	Homeobox-leucine zipper family protein (AHRD V3.3 *** B9GU68_POPTR)
Solyc12g005850.2	3.58355	6.5838e-11	Protein DETOXIFICATION (AHRD V3.3 *** K4DBC3_SOLLC)
Solyc10g080030.2	3.58089	0.0380793	MADS-box transcription factor (AHRD V3.3 *** A0A072VJL7_MEDTR)
Solyc04g072360.2	3.57451	0.0959847	F-box/RNI-like superfamily protein (AHRD V3.3 *** AT5G02930.1)
Solyc05g008110.3	3.5743	4.76967e-09	hydroxyproline-rich glycoprotein family protein (AHRD V3.3 --* AT1G23040.3)
Solyc12g007030.2	3.57353	1.71508e-14	Aldehyde dehydrogenase, putative (AHRD V3.3 *** B9RKT6_RICCO)
Solyc07g026815.1	3.57273	0.230873	Retrovirus-related Pol polyprotein from transposon 17.6 (AHRD V3.3 *-* A0A151R9M2_CAJCA)
Solyc10g051120.2	3.56828	0.00061106	Mitochondrial pyruvate carrier (AHRD V3.3 *-* M1AEY6_SOLTU)
Solyc12g098790.1	3.56565	0.386198	LOW QUALITY:RING/U-box superfamily protein (AHRD V3.3 --* AT5G24870.3)
Solyc09g018460.1	3.56459	5.69093e-05	LOW QUALITY:GRAS5
Solyc04g057885.1	3.56277	0.383371	WRKY DNA-binding protein 11 (AHRD V3.3 --* AT4G31550.2)
Solyc12g005020.2	3.56277	0.383371	RING/U-box superfamily protein (AHRD V3.3 *** AT3G20395.1)
Solyc06g066510.1	3.55798	0.378791	LOW QUALITY:Avr9/Cf-9 rapidly elicited protein (AHRD V3.3 *-* G7II06_MEDTR)
Solyc07g040898.1	3.55798	0.378791	Gibberellin receptor GID1 (AHRD V3.3 *-* A0A151TML2_CAJCA)
Solyc09g015160.2	3.55798	0.378791	RING/U-box superfamily protein (AHRD V3.3 --* AT3G29270.2)
Solyc03g046440.2	3.54982	0.274642	BZIP transcription factor family protein (AHRD V3.3 *** B9NC16_POPTR)
Solyc03g122050.1	3.54423	1.34264e-06	ABC transporter B family-like protein (AHRD V3.3 *-* G7L8C5_MEDTR)
Solyc05g054380.2	3.54055	0.000676355	Major allergen d 1 (AHRD V3.3 *** Q8L6K9_MALDO)
Solyc08g069110.3	3.53858	2.66305e-05	NAD-dependent epimerase/dehydratase family protein (AHRD V3.3 *** AT1G53500.1)
Solyc06g009000.1	3.53505	0.153864	Pre-mRNA cleavage complex 2 protein Pcf11, putative isoform 2 (AHRD V3.3 *-* A0A061GBF7_THECC)
Solyc07g043630.2	3.533	0.346734	AMP-dependent synthetase and ligase family protein (AHRD V3.3 *** AT2G17650.1)
Solyc08g081490.3	3.53211	0.171469	mitogen-activated protein kinase 7
Solyc01g066517.1	3.53123	0.22797	gamete expressed 2 (AHRD V3.3 *-* AT5G49150.4)
Solyc11g006220.2	3.53123	0.22797	Myosin XI, putative (AHRD V3.3 *** B9S7I4_RICCO)
Solyc08g080700.2	3.53082	0.0217723	carboxyl-terminal peptidase (DUF239) (AHRD V3.3 *** AT5G18460.1)
Solyc03g093335.1	3.52849	0.239112	tagatose-6-phosphate ketose/aldose isomerase, putative (Mog1/PsbP/DUF1795-like photosystem II reaction center PsbP family protein) (AHRD V3.3 --* AT5G27390.2)
Solyc07g017610.3	3.51894	6.67422e-24	Lysine-ketoglutarate reductase/saccharopine dehydrogenase (AHRD V3.3 *** G7JS28_MEDTR)
Solyc04g077745.1	3.51529	0.0109397	NADH-ubiquinone oxidoreductase-like protein (AHRD V3.3 *-* AT5G67590.1)
Solyc03g111140.3	3.51477	2.5891e-14	Malate synthase (AHRD V3.3 *** K4BJX7_SOLLC)
Solyc07g054800.1	3.51428	0.000462249	LOW QUALITY:Wound-responsive family protein (AHRD V3.3 *** AT4G10265.1)
Solyc08g078420.1	3.51213	0.172574	ethylene-responsive transcription factor (AHRD V3.3 *-* AT5G07580.1)
Solyc09g072885.1	3.50806	0.111348	Transducin/WD40 repeat-like superfamily protein (AHRD V3.3 --* AT4G21130.1)
Solyc07g006610.3	3.50618	1.30853e-12	Tyrosine kinase family protein (AHRD V3.3 *** G7JD53_MEDTR)
Solyc11g069180.2	3.50284	1.24587e-19	Acyl-CoA dehydrogenase (AHRD V3.3 *** G7JQF7_MEDTR)
Solyc04g071523.1	3.50039	0.124057	UPF0496 protein (AHRD V3.3 *** A0A0B2QAE4_GLYSO)
Solyc01g006840.3	3.4999	6.46038e-07	Calcium-dependent protein kinase, putative (AHRD V3.3 *** B9RL17_RICCO)
Solyc11g065095.1	3.49463	0.0200185	Retrovirus-related Pol polyprotein from transposon TNT 1-94 (AHRD V3.3 --* A0A151U6I4_CAJCA)
Solyc11g069030.2	3.49089	4.48013e-07	blind
Solyc09g011110.1	3.49033	0.0117575	LOW QUALITY:Zinc finger, C2H2 (AHRD V3.3 *** A0A118K1X3_CYNCS)
Solyc05g007060.3	3.48782	5.19331e-15	Plant/T7N9-9 protein (AHRD V3.3 *** G7K9S8_MEDTR)
Solyc05g005820.3	3.47312	0.394804	Glyceraldehyde-3-phosphate dehydrogenase (AHRD V3.3 *** M0ZYA4_SOLTU)
Solyc09g075840.3	3.47312	0.394804	adenosine-5'-phosphosulfate (APS) kinase 4 (AHRD V3.3 --* AT5G67520.3)
Solyc10g051210.1	3.47312	0.394804	LOW QUALITY:Delta-1-pyrroline-5-carboxylate synthase (AHRD V3.3 --* P5CS_MESCR)
Solyc04g071340.3	3.47093	7.06244e-06	Fructose-1,6-bisphosphatase (AHRD V3.3 *** A0A068JD95_TOBAC)
Solyc11g005190.2	3.46878	2.28649e-06	Transducin/WD40 repeat-like superfamily protein (AHRD V3.3 *** AT5G23730.1)
Solyc01g105070.3	3.46833	9.90489e-22	LECEVI16G peroxidase precursor
Solyc03g005510.2	3.46817	0.264076	Ethylene-responsive transcription factor (AHRD V3.3 *** W9R427_9ROSA)
Solyc00g247300.3	3.46519	0.0037953	Cytochrome P450 family protein (AHRD V3.3 *** B9HFW6_POPTR)
Solyc11g073210.2	3.46183	0.103934	11S seed storage protein (AHRD V3.3 *** A0A0A0VHH8_ORYRU)
Solyc08g080560.2	3.46031	4.91645e-14	CASP-like protein (AHRD V3.3 *** V4TQ43_9ROSI)
Solyc09g014310.3	3.45896	0.292357	Desiccation-related PCC13-62 (AHRD V3.3 *** A0A0B0N4G5_GOSAR),Pfam:PF13668
Solyc04g079080.2	3.4576	5.83615e-28	LOW QUALITY:Calcium-binding EF-hand (AHRD V3.3 *-* A0A103YCM4_CYNCS)
Solyc02g033070.1	3.4527	0.120431	LOW QUALITY:MEF2BNB-like protein (AHRD V3.3 *** AT2G39170.1)
Solyc03g113480.1	3.45096	2.19649e-06	LOW QUALITY:arginine N-methyltransferase, putative (DUF688) (AHRD V3.3 --* AT2G30990.5)
Solyc08g005120.3	3.44496	5.6736e-12	Cinnamoyl-CoA reductase-like protein (AHRD V3.3 *** G7KDR3_MEDTR)
Solyc01g111790.2	3.44415	0.328039	Serine/threonine protein phosphatase 2A regulatory subunit B (AHRD V3.3 *** B9IFU5_POPTR)
Solyc12g099790.2	3.44041	0.000330595	Calcium-dependent protein kinase, putative (AHRD V3.3 *** B9SJ93_RICCO)
Solyc02g090263.1	3.43508	0.261461	Retrovirus-related Pol polyprotein from transposon TNT 1-94 (AHRD V3.3 *-* A0A151QZK8_CAJCA)
Solyc09g089580.3	3.42653	0.000767221	2-oxoglutarate (2OG) and Fe(II)-dependent oxygenase superfamily protein (AHRD V3.3 *** AT1G06620.1)
Solyc08g080310.1	3.42536	0.00205039	Protein DETOXIFICATION (AHRD V3.3 *** K4CP31_SOLLC)
Solyc05g055510.3	3.42415	1.98299e-12	Pectate lyase (AHRD V3.3 *** K4C2M7_SOLLC)
Solyc05g055550.3	3.42376	5.21502e-10	TSA: Wollemia nobilis Ref_Wollemi_Transcript_5463_1093 transcribed RNA sequence (AHRD V3.3 *** A0A0C9RPH1_9SPER)
Solyc01g098140.3	3.4106	6.18516e-18	alpha/beta-Hydrolases superfamily protein (AHRD V3.3 *** AT2G45600.1)
Solyc01g057185.1	3.40963	0.0506938	LOW QUALITY:Retrovirus-related Pol polyprotein from transposon TNT 1-94 (AHRD V3.3 *** A0A1D1ZEI2_9ARAE)
Solyc05g025687.1	3.40563	0.018313	Respiratory burst oxidase, putative (AHRD V3.3 *-* B9RR53_RICCO)
Solyc00g042850.2	3.4026	0.464742	GDSL esterase/lipase family (AHRD V3.3 *-* A0A151SCS9_CAJCA)
Solyc03g116850.3	3.4026	0.464742	cyclic nucleotide gated channel 8 (AHRD V3.3 *** AT1G19780.1)
Solyc09g008480.3	3.40002	0.454789	1-phosphatidylinositol-4-phosphate 5-kinase
Solyc10g079690.2	3.39936	0.00919299	callose synthase 1 (AHRD V3.3 --* AT1G05570.4)
Solyc02g087090.3	3.39751	4.8396e-07	alpha-DOX2
Solyc04g008250.1	3.3953	6.67484e-16	PURPLE ACID PHOSPHATASE family protein (AHRD V3.3 *** U5G823_POPTR)
Solyc02g070080.3	3.39307	0.0853172	2-oxoglutarate (2OG) and Fe(II)-dependent oxygenase superfamily protein (AHRD V3.3 *** AT4G10500.1)
Solyc01g079940.3	3.39092	8.34786e-12	Eukaryotic aspartyl protease family protein (AHRD V3.3 *** AT1G03220.1)
Solyc10g083580.2	3.38739	1.61338e-05	Phytosulfokine 3, putative (AHRD V3.3 *** A0A061ESV9_THECC)
Solyc06g005520.3	3.38524	1.07652e-10	Protein kinase (AHRD V3.3 *** C6ZRV6_SOYBN)
Solyc10g055130.2	3.38513	0.0243643	Mediator of RNA polymerase II transcription subunit 20-like protein (AHRD V3.3 *** A0A0U3C148_REHGL)
Solyc10g074890.2	3.38215	1.38118e-25	Protein kinase-like protein (AHRD V3.3 *** A0A0K9Q444_ZOSMR)
Solyc02g063380.1	3.38112	0.217473	LOW QUALITY:Fad-dependent oxidoreductase family protein (AHRD V3.3 --* A0A061RE27_9CHLO)
Solyc07g054720.2	3.37616	1.49881e-33	Type II proteinase inhibitor family protein (AHRD V3.3 -** B6SSS5_MAIZE)
Solyc05g005660.1	3.37212	0.0493179	LOW QUALITY:Serine-threonine protein kinase, putative (AHRD V3.3 *** A0A061E7N5_THECC)
Solyc01g104439.1	3.37007	0.411192	myb domain protein 65 (AHRD V3.3 --* AT3G11440.4)
Solyc04g009080.1	3.37007	0.411192	NBS-containing resistance-like protein (AHRD V3.3 *** A8BNB3_PLAAC)
Solyc07g062765.1	3.37007	0.411192	BRI1 suppressor 1 (BSU1)-like 3 (AHRD V3.3 --* AT2G27210.2)
Solyc08g008430.3	3.37007	0.411192	Bidirectional sugar transporter SWEET (AHRD V3.3 *-* K4CIX7_SOLLC)
Solyc07g008363.1	3.36857	0.408013	Defensin-like (DEFL) family protein (AHRD V3.3 *** AT4G14276.1)
Solyc07g063737.1	3.3661	0.402882	RNA polymerase II transcription mediator (AHRD V3.3 --* AT4G00450.3)
Solyc01g107080.3	3.35925	1.36908e-21	HXXXD-type acyl-transferase family protein, putative (AHRD V3.3 *** A0A061DGL0_THECC)
Solyc05g052600.3	3.35627	1.96695e-06	Sedoheptulose-1,7-bisphosphatase (AHRD V3.3 *** G7JAP0_MEDTR)
Solyc03g007710.3	3.35386	6.77101e-05	Membrane-associated kinase regulator, putative (AHRD V3.3 *** G7IDX6_MEDTR)
Solyc11g012360.2	3.35335	3.4442e-36	Tonoplast dicarboxylate transporter (AHRD V3.3 *** K4D641_SOLLC)
Solyc07g005100.3	3.35326	2.92281e-35	Chitinase/lysozyme (AHRD V3.3 *** Q43591_TOBAC)
Solyc02g082450.3	3.35268	0.00473532	Auxin efflux carrier family protein (AHRD V3.3 *** AT2G17500.4)
Solyc10g078350.2	3.35263	0.0148075	Transcription elongation factor (TFIIS) family protein (AHRD V3.3 *** G7L5V3_MEDTR)
Solyc12g014350.2	3.34718	4.35304e-08	Receptor-like protein kinase (AHRD V3.3 *** B9I1R1_POPTR)
Solyc01g097720.1	3.34681	0.0046642	Extensin-like protein Dif10 (AHRD V3.3 *** Q43504_SOLLC)
Solyc08g006730.1	3.34126	1.25086e-06	Tyramine N-feruloyltransferase 4/11 (AHRD V3.3 *** THT11_TOBAC)
Solyc11g006310.2	3.33999	0.125954	Gamete expressed protein 1, putative (AHRD V3.3 *** A0A061EBI0_THECC)
Solyc03g118455.1	3.33872	0.254788	defective in meristem silencing 3 (AHRD V3.3 --* AT3G49250.1)
Solyc06g072010.2	3.32908	0.314956	P-loop containing nucleoside triphosphate hydrolases superfamily protein (AHRD V3.3 *-* AT4G24860.4)
Solyc03g082760.1	3.32877	0.306637	LOW QUALITY:Seed linoleate 9S-lipoxygenase-3 (AHRD V3.3 --* LOX3_PEA)
Solyc05g053610.3	3.3246	2.73702e-13	Pleiotropic drug resistance ABC transporter (AHRD V3.3 *-* W0TUG3_ACAMN)
Solyc08g080460.2	3.32422	0.237584	MAP kinase kinase kinase 65
Solyc01g073660.3	3.32033	1.22724e-22	Major facilitator superfamily protein (AHRD V3.3 *** AT2G44280.4),Pfam:PF13347
Solyc00g090860.2	3.31837	0.0207111	LOW QUALITY:High affinity nitrate transporter protein (AHRD V3.3 *-* Q84MZ8_TOBAC)
Solyc08g077380.3	3.30991	0.0169332	Purine permease (AHRD V3.3 *** A0A072UNZ2_MEDTR)
Solyc01g005680.3	3.30717	6.42609e-07	Cytokinin riboside 5'-monophosphate phosphoribohydrolase (AHRD V3.3 *** K4ASD4_SOLLC)
Solyc05g010180.3	3.30543	0.00596085	Carotenoid isomerase (AHRD V3.3 *** A0A077EPD5_TOBAC)
Solyc08g074250.2	3.29844	2.9966e-06	Disease resistance protein (CC-NBS-LRR class) family (AHRD V3.3 *** AT5G35450.2)
Solyc05g031600.2	3.29336	0.0572204	tryptophan aminotransferase related 2 (AHRD V3.3 *** AT4G24670.2)
Solyc10g075170.2	3.286	4.86591e-05	Aspartate aminotransferase (AHRD V3.3 *-* A0A067JJ16_JATCU)
Solyc03g045123.1	3.28344	0.0060483	D111/G-patch domain-containing protein (AHRD V3.3 --* AT5G08535.1)
Solyc01g087790.2	3.28021	0.32145	LOW QUALITY:subtilisin-like serine protease family protein
Solyc09g089610.3	3.27825	1.21362e-05	ethylene receptor-like protein (ETR6)
Solyc10g018340.1	3.27823	6.93766e-09	Small auxin up-regulated RNA71
Solyc07g008520.3	3.27793	2.20399e-18	Peptide transporter (AHRD V3.3 *** W9RPK3_9ROSA)
Solyc02g044007.1	3.27592	0.389057	Retrotransposon protein, putative, Ty3-gypsy subclass (AHRD V3.3 *-* Q2QR60_ORYSJ)
Solyc06g033930.1	3.27592	0.389057	LOW QUALITY:Retrovirus-related Pol polyprotein from transposon TNT 1-94 (AHRD V3.3 *-* A0A151RV26_CAJCA)
Solyc10g074400.2	3.27536	0.386316	Chitinase (AHRD V3.3 *** B9VRK7_CAPAN)
Solyc05g053350.3	3.27535	0.230665	Desiccation-related protein PCC13-62 (AHRD V3.3 *** A0A0B2QYX9_GLYSO),Pfam:PF13668
Solyc02g071460.1	3.27445	0.381898	LOW QUALITY:Alkyl hydroperoxide reductase subunit C (AHRD V3.3 *-* A0A1D1XC91_9ARAE)
Solyc03g043730.1	3.27445	0.381898	LOW QUALITY:RNA-directed DNA polymerase (reverse transcriptase)-related family protein (AHRD V3.3 --* AT4G04650.1)
Solyc12g017545.1	3.27445	0.381898	Transposon protein, putative, Mutator sub-class (AHRD V3.3 *-* Q7XE42_ORYSJ)
Solyc11g007900.2	3.2739	0.0077205	2-oxoglutarate (2OG) and Fe(II)-dependent oxygenase superfamily protein (AHRD V3.3 *-* AT2G36690.2)
Solyc03g122320.1	3.27206	1.76027e-08	LOW QUALITY:P-loop nucleoside triphosphate hydrolase superfamily protein (AHRD V3.3 --* G7I3Y4_MEDTR)
Solyc08g074980.3	3.27137	9.55545e-26	Kinase family protein (AHRD V3.3 *** B9H049_POPTR)
Solyc01g095330.2	3.26809	0.121506	Leucine-rich repeat protein kinase family protein (AHRD V3.3 --* AT1G51860.2)
Solyc12g096730.2	3.26778	1.07968e-05	polygalacturonase
Solyc09g075920.1	3.26208	1.52168e-10	Serine/threonine-protein kinase (AHRD V3.3 *** K4CVG9_SOLLC)
Solyc09g065390.1	3.25678	0.000301564	LOW QUALITY:Pre-mRNA cleavage complex 2 protein Pcf11, putative isoform 2 (AHRD V3.3 *-* A0A061GBF7_THECC)
Solyc03g098680.3	3.25663	2.91803e-07	Kunitz trypsin inhibitor (AHRD V3.3 *** Q4W181_POPTN)
Solyc01g016805.1	3.25505	0.0903255	plant/protein (AHRD V3.3 --* AT2G41150.2)
Solyc04g011490.3	3.24956	2.22264e-09	CASP-like protein (AHRD V3.3 *** K4BPK2_SOLLC)
Solyc11g072130.2	3.24621	0.102732	2-oxoglutarate (2OG) and Fe(II)-dependent oxygenase superfamily protein (AHRD V3.3 *-* AT1G55290.1)
Solyc02g064800.3	3.24471	2.34577e-20	Transducin/WD-like repeat-protein (AHRD V3.3 *** A0A072W178_MEDTR)
Solyc06g054540.3	3.24321	7.61635e-14	CHY-type/CTCHY-type/RING-type Zinc finger protein (AHRD V3.3 *** AT5G18650.1)
Solyc03g117420.3	3.23864	8.16718e-31	F-box/LRR-repeat protein (AHRD V3.3 *** A0A0K9PK37_ZOSMR)
Solyc12g008510.2	3.23532	5.25513e-12	Phosphotransferase (AHRD V3.3 *** K4DBT9_SOLLC)
Solyc04g055130.1	3.23383	0.000262046	LOW QUALITY:C2 domain protein (AHRD V3.3 *** A0A072UZT9_MEDTR)
Solyc05g008150.3	3.22903	0.166184	Metallocarboxypeptidase inhibitor (AHRD V3.3 *** O24373_SOLTU)
Solyc12g096740.1	3.22882	0.00119675	Pectin lyase-like superfamily protein (AHRD V3.3 *** AT2G43870.1)
Solyc10g084520.1	3.22609	0.329441	RNAse THREE-like protein 3 (AHRD V3.3 --* AT5G45150.1)
Solyc04g026210.3	3.22473	0.371368	Kinase family protein (AHRD V3.3 *-* B9GH93_POPTR)
Solyc01g090150.1	3.22446	0.0476798	Unknown protein (AHRD V3.3 )
Solyc06g059860.3	3.22187	3.1956e-07	patatin-like phospholipase domain protein (AHRD V3.3 *** AT1G76980.1)
Solyc12g089300.2	3.21786	0.0170912	Gibberellin-regulated protein 2 (AHRD V3.3 *-* B6TLZ8_MAIZE)
Solyc09g066360.1	3.21237	1.76357e-05	Ethylene Response Factor C.3
Solyc10g084110.2	3.20005	0.000214189	Kinase family protein (AHRD V3.3 *** B9NAB5_POPTR)
Solyc03g119910.3	3.19655	0.427087	Le3OH-23b-hydroxylase
Solyc11g027920.2	3.19655	0.427087	Ribulose bisphosphate carboxylase/oxygenase activase (AHRD V3.3 *-* A0A144KR40_MAIZE)
Solyc01g102320.1	3.19583	0.432968	LOW QUALITY:F-box family protein (AHRD V3.3 -** AT5G07610.1)
Solyc02g020880.2	3.19583	0.432968	60S ribosomal protein L12 (AHRD V3.3 --* RL12_PRUAR)
Solyc03g006210.2	3.19583	0.432968	Cysteine protease (AHRD V3.3 *** J7GPZ5_SOLCI)
Solyc12g040470.2	3.19583	0.432968	non-specific phospholipase C2 (AHRD V3.3 --* AT2G26870.1)
Solyc02g068867.1	3.19539	0.436607	Non-specific serine/threonine protein kinase (AHRD V3.3 *-* M1ANR5_SOLTU)
Solyc02g086217.1	3.19539	0.436607	Protein Ycf2 (AHRD V3.3 --* YCF2_TOBAC)
Solyc12g006750.1	3.19539	0.436607	glutathione S-transferase zeta 1 (AHRD V3.3 --* AT2G02390.2)
Solyc12g056620.2	3.19539	0.436607	Photosystem II 22 kDa, chloroplastic (AHRD V3.3 *** A0A0B0NSB2_GOSAR)
Solyc12g045020.2	3.19518	1.21026e-18	Cytochrome P450 family protein (AHRD V3.3 *** B9HFW5_POPTR)
Solyc06g051230.3	3.18885	0.300209	Unknown protein (AHRD V3.3 )
Solyc06g071020.3	3.18885	0.300209	Pectate lyase (AHRD V3.3 *** K4C8H5_SOLLC)
Solyc08g067690.2	3.18301	9.68225e-06	Homeobox-leucine zipper protein HOX7 (AHRD V3.3 --* HOX7_ORYSJ)
Solyc00g231780.2	3.18159	2.07613e-09	NAD(P)H-quinone oxidoreductase subunit I, chloroplastic (AHRD V3.3 *-* NDHI_NANDO)
Solyc02g062320.3	3.18147	0.0649641	BURP domain protein RD22 (AHRD V3.3 *** RD22_ARATH)
Solyc07g018190.3	3.17967	0.00174953	Receptor-kinase, putative (AHRD V3.3 *** B9SUC9_RICCO)
Solyc11g065520.1	3.17819	0.000335699	LOW QUALITY:Leucine-rich repeat protein kinase family protein (AHRD V3.3 --* AT2G28960.2)
Solyc03g006630.3	3.17024	2.61581e-06	Sphingosine kinase, putative (AHRD V3.3 *** B9SFA5_RICCO)
Solyc12g011310.2	3.16987	9.41205e-07	Glutathione S-transferase (AHRD V3.3 *** D3Y4H6_BRUGY)
Solyc05g014210.3	3.15785	0.0151574	GDSL esterase/lipase (AHRD V3.3 *** A0A0K9PUT3_ZOSMR)
Solyc03g096420.1	3.14979	0.00138803	LOW QUALITY:CLIP-associating protein 1 (AHRD V3.3 --* A0A0B2NZ56_GLYSO)
Solyc10g050990.1	3.14819	0.0308307	Pyruvate kinase (AHRD V3.3 --* A9TZX1_PHYPA)
Solyc01g098110.3	3.14243	8.98687e-11	Esterase/lipase/thioesterase family protein (AHRD V3.3 *** AT1G54570.1)
Solyc00g009070.1	3.14223	0.000818072	LOW QUALITY:Transmembrane protein, putative (AHRD V3.3 *** G7ZYN0_MEDTR)
Solyc01g079550.2	3.1421	8.25612e-15	LOW QUALITY:Multidrug resistance protein ABC transporter family protein, putative (AHRD V3.3 *** A0A061DZ20_THECC)
Solyc08g067630.3	3.14054	1.3396e-06	histone deacetylase-like protein (AHRD V3.3 *** AT2G25625.2)
Solyc07g008560.3	3.13835	1.00448e-11	Purple acid phosphatase (AHRD V3.3 *** K4CBX4_SOLLC)
Solyc02g085800.1	3.13697	7.65328e-07	Alpha/beta-Hydrolases superfamily protein (AHRD V3.3 *** A0A061EB00_THECC)
Solyc06g083400.2	3.13568	0.299722	Xyloglucan endotransglucosylase/hydrolase (AHRD V3.3 *** K4CAJ5_SOLLC)
Solyc07g044970.1	3.1316	2.66148e-07	LOW QUALITY:P-loop containing nucleoside triphosphate hydrolases superfamily protein (AHRD V3.3 --* AT2G16790.5),Pfam:PF13671
Solyc10g081890.2	3.12565	3.34438e-07	aluminum activated malate transporter family protein (AHRD V3.3 *** AT3G11680.2)
Solyc09g065540.3	3.12233	7.45592e-19	biotin-binding protein
Solyc05g012660.2	3.11836	2.49618e-05	Glycosyltransferase, putative (AHRD V3.3 *** B9RCX8_RICCO)
Solyc12g010740.2	3.11018	2.7006e-07	Leucine-rich repeat receptor-like protein kinase (AHRD V3.3 *-* C0LGQ2_ARATH)
Solyc01g008300.2	3.10994	1.14605e-06	HXXXD-type acyl-transferase family protein (AHRD V3.3 *** AT3G26040.1)
Solyc11g043140.2	3.10924	0.0102658	HAUS augmin-like complex subunit 6 (AHRD V3.3 --* A0A1D1Y0Z2_9ARAE)
Solyc06g071890.3	3.10795	1.95078e-10	Mitochondrial pyruvate carrier (AHRD V3.3 *** K4C8R1_SOLLC)
Solyc01g005630.2	3.10743	0.128913	Ethylene-responsive transcription factor (AHRD V3.3 *** W9SBA4_9ROSA)
Solyc06g074020.2	3.10564	0.333158	LOW QUALITY:ovate family protein12
Solyc04g078690.3	3.10369	1.97429e-07	bHLH transcription factor 035
Solyc07g062480.1	3.10232	2.77949e-07	Serine/threonine-protein kinase (AHRD V3.3 *-* M1CRP0_SOLTU)
Solyc10g086090.2	3.10206	1.23994e-12	Trypsin inhibitor 1 (AHRD V3.3 *** ITR1_NICSY)
Solyc03g043870.3	3.09913	3.40712e-13	Branched-chain-amino-acid aminotransferase (AHRD V3.3 *** K4BG08_SOLLC)
Solyc07g052800.2	3.09738	0.441421	disease resistance protein (TIR-NBS-LRR class) (AHRD V3.3 *-* AT5G17680.1)
Solyc01g087850.2	3.09553	5.00729e-12	serine protease SBT3
Solyc00g210860.1	3.09537	0.447637	LOW QUALITY:disease resistance protein (TIR class) (AHRD V3.3 --* AT1G61100.1)
Solyc03g078280.2	3.09537	0.447637	Phenylalanine ammonia-lyase (AHRD V3.3 *** PAL5_SOLLC)
Solyc11g006145.1	3.09537	0.447637	Ethylene receptor homolog (AHRD V3.3 *-* Q9XET9_SOLLC)
Solyc01g044371.1	3.09417	0.451481	Molybdenum cofactor sulfurase family protein (AHRD V3.3 *-* AT1G30910.1)
Solyc01g108730.2	3.09417	0.451481	methyl esterase 1 (AHRD V3.3 *-* AT2G23620.1)
Solyc06g076980.3	3.09417	0.451481	O-glucosyltransferase rumi (AHRD V3.3 *** A0A0B0PQH4_GOSAR)
Solyc11g010130.2	3.09417	0.451481	Protein kinase (AHRD V3.3 *** Q40264_MESCR)
Solyc10g083900.2	3.09353	2.41928e-07	R2R3MYB transcription factor 27
Solyc09g075040.3	3.08849	4.36695e-13	E3 ubiquitin-protein ligase (AHRD V3.3 *** K4CV81_SOLLC)
Solyc06g082420.3	3.08642	0.00246588	Peroxidase (AHRD V3.3 *-* K4CAA1_SOLLC)
Solyc01g096080.3	3.08486	1.18268e-13	30S ribosomal protein S16, chloroplastic (AHRD V3.3 --* RR16_SACHY)
Solyc07g063320.3	3.08208	0.266068	LanC-like protein 2 (AHRD V3.3 *** A0A0B0NT52_GOSAR)
Solyc10g051253.1	3.08091	0.353988	Cf-2.1 (AHRD V3.3 *-* Q41397_SOLPI)
Solyc07g026630.1	3.08074	0.0911374	LOW QUALITY:Cysteine/Histidine-rich C1 domain family protein (AHRD V3.3 --* AT1G53340.3)
Solyc12g088870.1	3.07694	9.78637e-05	PHD finger transcription factor (AHRD V3.3 --* AT5G58610.9)
Solyc08g079285.1	3.07377	0.263791	Cytochrome P450 family protein (AHRD V3.3 *** U5GNW2_POPTR)
Solyc09g092430.3	3.07206	1.37306e-24	Selenium binding family protein (AHRD V3.3 *** B9GFI5_POPTR)
Solyc11g066800.2	3.0715	0.00474934	Amino acid transporter, putative (AHRD V3.3 *** B9SN74_RICCO)
Solyc09g007520.3	3.07013	0.0199941	Peroxidase (AHRD V3.3 *** K4CQE1_SOLLC)
Solyc09g082100.3	3.06391	2.02198e-10	Seed maturation protein/ Late embryogenesis abundant protein (AHRD V3.3 *** A0A0K9PC32_ZOSMR)
Solyc10g006525.1	3.06022	0.0423066	Protein DETOXIFICATION (AHRD V3.3 --* K7M2A8_SOYBN)
Solyc01g081530.2	3.056	0.314693	Annexin (AHRD V3.3 *** M1DLM8_SOLTU)
Solyc01g090120.3	3.05233	2.53751e-24	Blue copper (AHRD V3.3 *-* A0A0B0MZW4_GOSAR)
Solyc12g099730.2	3.05195	7.59361e-09	transferring glycosyl group transferase (DUF604) (AHRD V3.3 *** AT1G01570.2)
Solyc09g082190.1	3.04695	0.00390031	LOW QUALITY:DUF1677 family protein (AHRD V3.3 *** G7K3P0_MEDTR)
Solyc07g049460.3	3.04606	1.97716e-18	laccase
Solyc04g076307.1	3.04555	0.00327664	zinc finger (ubiquitin-hydrolase) domain-containing protein (AHRD V3.3 --* AT2G42160.3)
Solyc08g076400.3	3.04511	0.000134673	Myb family transcription factor family protein (AHRD V3.3 *** U5GMY7_POPTR)
Solyc06g066360.2	3.04281	5.14347e-06	RING/FYVE/PHD zinc finger protein, putative (AHRD V3.3 *-* G7IWF3_MEDTR)
Solyc10g049970.2	3.04277	1.30135e-19	Kynurenine formamidase (AHRD V3.3 *** A0A151RRB2_CAJCA)
Solyc06g054500.1	3.04094	0.129165	Peroxidase (AHRD V3.3 *** K4C6D6_SOLLC)
Solyc06g071610.2	3.0399	0.144101	NAD(P)-binding Rossmann-fold superfamily protein (AHRD V3.3 *** AT5G50130.1)
Solyc08g066365.1	3.03888	0.0181771	Serine/threonine protein phosphatase 7 long form isogeny (AHRD V3.3 *** A0A151SE46_CAJCA)
Solyc06g062680.2	3.03579	0.00549198	Polyadenylate-binding protein (AHRD V3.3 *-* K4DGU3_SOLLC)
Solyc08g068545.1	3.03545	0.055118	B3 domain-containing transcription factor VRN1 (AHRD V3.3 *-* A0A0B2QZW5_GLYSO)
Solyc09g090440.1	3.02928	2.2644e-07	Pentatricopeptide repeat-containing protein (AHRD V3.3 *** A0A103Y2G7_CYNCS)
Solyc02g071560.3	3.02073	4.36171e-18	Subtilisin-like protease (AHRD V3.3 *** A0A0B0Q303_GOSAR)
Solyc09g074430.3	3.01871	0.0974491	Sl Monooxygenase
Solyc01g107280.3	3.0158	0.454619	Late embryogenesis abundant protein Lea5, putative (AHRD V3.3 *** A0A061E251_THECC)
Solyc07g055090.1	3.0158	0.454619	Zinc finger A20 and AN1 domain-containing stress-associated protein (AHRD V3.3 *** V5PZR5_9CARY)
Solyc07g055920.3	3.0158	0.454619	Tomato AGAMOUS-like 1
Solyc08g069200.2	3.0158	0.454619	LOW QUALITY:Chlorophyll synthase, chloroplastic (AHRD V3.3 --* CHLG_AVESA)
Solyc12g013830.2	3.0158	0.454619	Metallothionein (AHRD V3.3 -** B8YM44_SOLNI)
Solyc02g091080.2	3.01427	2.70574e-13	Protein DETOXIFICATION (AHRD V3.3 *** K4BCQ6_SOLLC)
Solyc04g045300.1	3.01331	0.353035	LOW QUALITY:Glucose-1-phosphate adenylyltransferase family protein (AHRD V3.3 --* AT4G39210.2)
Solyc05g055500.1	3.01194	0.461293	LOW QUALITY:Zinc finger family protein (AHRD V3.3 *** D7LXI3_ARALL)
Solyc11g028025.1	3.01194	0.461293	Retrotransposon protein (AHRD V3.3 *** E5GBB2_CUCME)
Solyc02g068210.1	3.01179	0.313453	UDP-glycosyltransferase (AHRD V3.3 *-* A0A067XVF0_CICAR)
Solyc08g065910.1	3.0096	0.465419	blind-like5
Solyc08g066560.3	3.0096	0.465419	LOW QUALITY:protein serine/threonine kinase (AHRD V3.3 --* AT3G51270.4)
Solyc12g017800.2	3.00419	0.00880022	NBS-LRR class disease resistance protein (AHRD V3.3 *-* G8E3T3_SESIN)
Solyc03g112320.3	3.00171	0.00388657	Ferric reduction oxidase 8 (AHRD V3.3 *** W9RI94_9ROSA)
Solyc10g078920.2	2.99832	4.94147e-06	Thioredoxin (AHRD V3.3 *** G7KVF9_MEDTR)
Solyc01g066200.1	2.99817	0.000115552	LOW QUALITY:Glucan endo-1,3-beta-glucosidase 8 (AHRD V3.3 --* W9S9M9_9ROSA)
Solyc02g071760.3	2.99661	0.0823616	histone acetyltransferase (DUF1264) (AHRD V3.3 *** AT1G29680.1)
Solyc12g007060.1	2.99569	6.19855e-08	LOW QUALITY:serine-rich protein-like protein (AHRD V3.3 --* AT5G55980.1)
Solyc06g034030.3	2.99553	0.135633	myb-like transcription factor family protein (AHRD V3.3 *-* AT5G47390.1)
Solyc05g054850.1	2.99533	0.0239761	membrane-associated kinase regulator (AHRD V3.3 *** AT2G39370.1)
Solyc07g054870.3	2.99491	1.28633e-05	2-oxoglutarate (2OG) and Fe(II)-dependent oxygenase superfamily protein (AHRD V3.3 *** AT2G36690.2)
Solyc09g090445.1	2.99265	0.000239431	Mannose-binding lectin (AHRD V3.3 *-* A0A103XWY0_CYNCS)
Solyc09g011390.3	2.98968	0.0472917	Major facilitator superfamily protein (AHRD V3.3 *** AT3G53960.1)
Solyc01g008650.3	2.98367	1.49912e-14	Cytochrome P450 (AHRD V3.3 *** Q9AVQ2_SOLTU)
Solyc03g064040.1	2.98205	0.161591	LOW QUALITY:ubiquitin-specific protease 16 (AHRD V3.3 --* AT4G24560.1)
Solyc08g074255.1	2.98069	0.000169687	LOW QUALITY:NBS/LRR resistance protein-like protein (AHRD V3.3 *** Q8LKJ0_CAPAN)
Solyc03g097770.2	2.97956	0.391695	LOW QUALITY:hydroxysteroid dehydrogenase 1 (AHRD V3.3 --* AT5G50700.1)
Solyc07g008103.1	2.97825	0.26518	Blue copper protein (AHRD V3.3 *-* A0A151SLU0_CAJCA)
Solyc03g006650.2	2.96156	3.83061e-13	Sugar transporter protein 10
Solyc10g081390.1	2.95928	2.42639e-07	LOW QUALITY:transmembrane protein (AHRD V3.3 -** AT3G47510.1)
Solyc08g005312.1	2.95809	0.000570089	F-box/RNI-like superfamily protein (AHRD V3.3 *** AT5G02920.1)
Solyc01g094460.3	2.95701	1.10327e-05	AT hook motif DNA-binding family protein (AHRD V3.3 *** A0A072TNY7_MEDTR)
Solyc10g083320.2	2.95538	1.76673e-06	Small auxin up-regulated RNA82
Solyc01g109085.1	2.95465	0.048197	phragmoplast orienting kinesin 1 (AHRD V3.3 --* AT3G17360.3)
Solyc03g116847.1	2.9544	0.34617	CCCH-type zinc fingerfamily protein with RNA-binding domain-containing protein (AHRD V3.3 --* AT5G12440.8)
Solyc03g006700.3	2.9524	3.5265e-11	Peroxidase (AHRD V3.3 *** K4BE93_SOLLC)
Solyc08g074870.2	2.95206	0.116337	carboxyl-terminal peptidase (DUF239) (AHRD V3.3 *** AT5G18460.1)
Solyc08g080040.3	2.9495	0.000380611	Anthocyanidin synthase (AHRD V3.3 *** A0A0A1E1Z9_9SOLA)
Solyc03g063510.1	2.94897	0.417396	NADH dehydrogenase subunit 2 (AHRD V3.3 --* A0A1C9I9Q6_9ROSI)
Solyc11g021310.1	2.94432	0.191491	Ycf1 (AHRD V3.3 *-* A0A0U1ZKJ5_SOLPI)
Solyc03g026100.1	2.9418	7.46002e-09	LOW QUALITY:Cytidine/deoxycytidylate deaminase family protein (AHRD V3.3 *** AT5G24670.4)
Solyc03g005910.3	2.94163	0.00835772	Lipase, GDSL (AHRD V3.3 *** A0A103XTV4_CYNCS)
Solyc06g062670.3	2.94036	0.00428058	zinc finger family protein
Solyc01g066260.2	2.93983	1.21171e-07	LOW QUALITY:dyggve-melchior-clausen syndrome protein (AHRD V3.3 --* AT1G04200.2)
Solyc08g078450.3	2.93888	0.0256802	Exostosin family protein (AHRD V3.3 *** AT4G16745.1)
Solyc11g012260.2	2.93736	7.50906e-09	MBOAT (Membrane bound O-acyl transferase) family protein, putative (AHRD V3.3 *** Q2HT39_MEDTR)
Solyc06g009810.3	2.93716	0.0360984	Ethylene-responsive transcription factor, putative (AHRD V3.3 --* A0A061G219_THECC)
Solyc02g071870.3	2.93599	3.43758e-07	Receptor protein kinase, putative (AHRD V3.3 *** Q9C6G5_ARATH)
Solyc04g015140.2	2.93399	5.07551e-07	Low PSII Accumulation 3 (AHRD V3.3 --* AT1G73060.1)
Solyc06g050315.1	2.92981	0.000670922	High mobility group (HMG)-box protein (AHRD V3.3 *** A0A072TGE6_MEDTR)
Solyc02g083290.3	2.92499	1.3092e-16	Kinase family protein (AHRD V3.3 *** B9N912_POPTR)
Solyc10g083880.2	2.92069	9.62347e-08	tonoplast intrinsic protein 1.3
Solyc02g081850.3	2.91809	0.00422868	Cationic amino acid transporter (AHRD V3.3 *** G7INC3_MEDTR)
Solyc02g090450.3	2.91668	5.83279e-19	Sl Peroxidase
Solyc02g079530.3	2.91211	0.00265441	GTPase Der (DUF707) (AHRD V3.3 --* AT4G12840.3)
Solyc08g005510.2	2.91026	0.341785	disease resistance protein (TIR-NBS-LRR class) (AHRD V3.3 *** AT5G17680.1)
Solyc10g012370.3	2.90637	1.50449e-05	Cysteine synthase (AHRD V3.3 *** K4CYL4_SOLLC)
Solyc04g025880.3	2.90513	8.01531e-09	Potassium transporter (AHRD V3.3 *** M0ZY66_SOLTU)
Solyc03g112680.2	2.9031	2.09641e-13	Leucine-rich repeat receptor-like protein kinase family (AHRD V3.3 *** A0A0K9PU50_ZOSMR)
Solyc09g011260.2	2.89977	0.126052	Cysteine/Histidine-rich C1 domain family protein (AHRD V3.3 *** AT2G37820.1)
Solyc11g010670.1	2.8996	0.119211	LOW QUALITY:SGNH hydrolase-type esterase superfamily protein isoform 1 (AHRD V3.3 --* A0A061GDU5_THECC)
Solyc10g083690.3	2.89954	0.00662224	Cytochrome P450 (AHRD V3.3 *** Q8H0I7_PETHY)
Solyc11g013250.1	2.89873	0.000363689	LOW QUALITY:Calcium-dependent lipid-binding domain-containing protein (AHRD V3.3 *-* O23425_ARATH)
Solyc04g040180.3	2.89761	9.88067e-05	S-adenosylmethionine-dependent methyltransferase, putative (AHRD V3.3 *** B9SZS6_RICCO)
Solyc12g009425.1	2.89751	0.183703	Pectin lyase-like superfamily protein (AHRD V3.3 *-* AT1G80170.2)
Solyc09g011810.3	2.8958	0.0142127	Fructose-1,6-bisphosphatase (AHRD V3.3 *** Q9XF82_SOLTU)
Solyc03g118175.1	2.89534	0.146427	E3 ubiquitin-protein ligase ORTHRUS 2 (AHRD V3.3 *-* A0A0B0PT11_GOSAR)
Solyc06g060013.1	2.89438	0.000691822	Terpene synthase (AHRD V3.3 *** G5CV42_SOLLC)
Solyc12g042480.2	2.88908	5.56413e-06	Cytochrome P450 family protein (AHRD V3.3 *** B9HFW5_POPTR)
Solyc10g076440.1	2.88822	0.176405	LOW QUALITY:Disease resistance protein (AHRD V3.3 *** W9R405_9ROSA)
Solyc04g017593.1	2.8867	0.203438	SBP (S-ribonuclease-binding protein) family protein (AHRD V3.3 --* A0A072UPG0_MEDTR)
Solyc03g113340.3	2.88592	5.24935e-13	Nodulin-like / Major Facilitator Superfamily protein (AHRD V3.3 *** AT1G74780.1)
Solyc04g058170.1	2.88263	0.015868	Calcium-binding protein (AHRD V3.3 *** A0A1B0WUT3_SOLHA)
Solyc01g008940.2	2.88224	0.10091	LOW QUALITY:ATPase E1-E2 type family protein / haloacid dehalogenase-like hydrolase family protein (AHRD V3.3 --* AT1G54280.3)
Solyc12g100210.1	2.88193	0.333886	Fatty-acid desaturase (AHRD V3.3 *-* G7ZYS5_MEDTR)
Solyc10g046860.1	2.87919	0.139165	RNA-directed DNA polymerase (reverse transcriptase)-related family protein (AHRD V3.3 --* AT3G24255.1)
Solyc01g006410.3	2.87856	0.0298026	LOW QUALITY:Cysteine-rich extensin-like protein (AHRD V3.3 *** Q08198_TOBAC)
Solyc02g088167.1	2.87734	3.10271e-06	CASP-like protein (AHRD V3.3 *** M0ZLJ2_SOLTU)
Solyc09g009940.3	2.87606	3.57438e-14	Signal recognition particle 54 kDa protein (AHRD V3.3 *** W9R2A9_9ROSA)
Solyc04g014770.1	2.87581	0.0022462	LOW QUALITY:transmembrane protein (AHRD V3.3 --* AT5G14330.1)
Solyc12g013700.2	2.87488	1.32241e-10	Stem-specific protein tsjt1, putative (AHRD V3.3 *** D6BRF0_JATCU)
Solyc07g005300.1	2.87456	3.57883e-06	LOW QUALITY:RING-finger, DEAD-like helicase, PHD and SNF2 domain-containing protein (AHRD V3.3 --* AT2G40770.3)
Solyc02g068870.2	2.87366	0.257839	NAD(P)H-quinone oxidoreductase subunit J, chloroplastic (AHRD V3.3 --* NDHJ_STAPU)
Solyc03g114565.1	2.87254	0.305943	H/ACA ribonucleoprotein complex subunit 2-like protein (AHRD V3.3 *-* A0A0B2QAW4_GLYSO)
Solyc09g091220.2	2.8701	0.00912055	F-box associated interaction domain-containing protein (AHRD V3.3 *-* A0A103XHT5_CYNCS)
Solyc06g036210.1	2.86954	0.423459	NAD(P)H-quinone oxidoreductase subunit K, chloroplastic (AHRD V3.3 *-* NDHK_SOLLC)
Solyc05g015850.3	2.86875	1.09694e-05	WRKY transcription factor 75
Solyc01g105620.3	2.86699	0.0117014	RING/U-box superfamily protein, putative (AHRD V3.3 *-* A0A061E293_THECC)
Solyc12g057030.2	2.86422	0.0125128	Microsomal signal peptidase 12 kDa protein (AHRD V3.3 *** A0A072V0P5_MEDTR)
Solyc06g065550.2	2.86216	0.00105416	Cysteine/Histidine-rich C1 domain family protein (AHRD V3.3 --* AT5G40590.1)
Solyc12g042960.2	2.86161	0.0355804	LOW QUALITY:PII, uridylyltransferase (DUF2921) (AHRD V3.3 *** AT1G52780.1)
Solyc03g113010.2	2.85751	1.06098e-14	F-box/kelch-repeat protein family (AHRD V3.3 *** A0A151RZC6_CAJCA)
Solyc08g080380.3	2.85558	1.02816e-11	Cytochrome P450 (AHRD V3.3 *** A0A0N9HM28_9MAGN)
Solyc03g096410.1	2.85335	0.0254498	LOW QUALITY:ARID/BRIGHT DNA-binding , ELM2 domain and myb-like DNA-binding domain-containing protein (AHRD V3.3 --* AT4G11400.2)
Solyc04g082940.3	2.85237	5.73425e-06	Cysteine/histidine-rich C1 domain protein (AHRD V3.3 *** G7IA18_MEDTR)
Solyc05g047530.3	2.85026	0.100411	trans-cinnamate 4-monooxygenase
Solyc01g016723.1	2.85023	0.252177	Retrovirus-related Pol polyprotein from transposon TNT 1-94 (AHRD V3.3 *-* A0A151TG49_CAJCA)
Solyc04g080720.3	2.84978	0.00414694	Transferase family protein (AHRD V3.3 *-* B9H4E9_POPTR)
Solyc11g065643.1	2.84824	0.134015	Luminal-binding protein (AHRD V3.3 --* BIP_SPIOL)
Solyc12g045030.2	2.84782	2.50159e-11	NAD(P)-binding Rossmann-fold superfamily protein (AHRD V3.3 *** AT3G55310.1)
Solyc07g008107.1	2.84725	0.000931523	Blue copper protein (AHRD V3.3 *-* A0A151SLU0_CAJCA)
Solyc10g081040.1	2.84682	0.434085	arginine/serine-rich 45 (AHRD V3.3 --* AT1G16610.7)
Solyc02g068250.3	2.84617	0.000879726	microspore-specific promoter 2 (AHRD V3.3 *-* AT5G46795.1)
Solyc02g033060.3	2.8423	8.58377e-06	TSA: Wollemia nobilis Ref_Wollemi_Transcript_5463_1093 transcribed RNA sequence (AHRD V3.3 *** A0A0C9RPH1_9SPER)
Solyc08g080530.1	2.84079	0.26315	LOW QUALITY:BON1-associated protein 2 (AHRD V3.3 *-* A0A1D1XW49_9ARAE)
Solyc02g079840.2	2.83924	0.0454513	terpene synthase
Solyc12g015770.2	2.8376	5.45043e-15	Cellulose synthase, putative (AHRD V3.3 *** B9S9W0_RICCO)
Solyc07g007750.3	2.83734	0.0135941	Defensin protein (AHRD V3.3 *** B1N678_SOLLC)
Solyc03g111510.3	2.83558	4.28451e-07	RING/U-box superfamily protein (AHRD V3.3 *** AT1G13195.1)
Solyc08g005620.3	2.8348	0.0819005	Gibberellin-regulated protein (AHRD V3.3 *** K0E174_POPTO)
Solyc01g097800.3	2.82967	0.222044	DNA-damage-repair/toleration protein (DRT102) (AHRD V3.3 *** AT3G04880.1)
Solyc09g030370.3	2.82689	9.9339e-07	GDSL esterase/lipase (AHRD V3.3 *** A0A0B2SPC5_GLYSO)
Solyc12g006995.1	2.82686	0.135127	xyloglucan endotransglucosylase/hydrolase 10 (AHRD V3.3 --* AT2G14620.3)
Solyc04g054257.1	2.8264	0.00342077	Cytochrome P450 family protein (AHRD V3.3 *** B9HFW5_POPTR)
Solyc01g067360.3	2.82301	3.42601e-11	CHY-type/CTCHY-type/RING-type Zinc finger protein (AHRD V3.3 *** AT5G18650.1)
Solyc09g009420.1	2.82191	0.0036039	LOW QUALITY:AMP-dependent synthetase and ligase family protein (AHRD V3.3 --* AT2G47240.4)
Solyc05g053860.3	2.8194	0.000109643	Organic cation/carnitine transporter (AHRD V3.3 *** A0A072TPM4_MEDTR)
Solyc03g043710.1	2.81758	3.08466e-06	Clade IX lectin receptor kinase (AHRD V3.3 *** K4BFZ2_SOLLC)
Solyc00g010525.1	2.81673	0.261374	Tetratricopeptide repeat (TPR)-like superfamily protein (AHRD V3.3 --* AT5G46400.3)
Solyc06g069045.1	2.81612	2.52696e-31	Glutathione-S-transferase (AHRD V3.3 *** K9P0S3_IPOBA)
Solyc09g090470.3	2.81566	5.04403e-11	Peptide transporter (AHRD V3.3 *** G7I4R9_MEDTR)
Solyc07g052480.3	2.81286	2.60312e-23	isocitrate lyase LEU18678
Solyc03g119500.1	2.81247	0.195275	LOW QUALITY:F-box/LRR protein, putative (AHRD V3.3 --* G7JVM8_MEDTR)
Solyc07g061740.3	2.81036	1.63006e-13	Ankyrin repeat-containing-like protein (AHRD V3.3 *** A0A061FUD1_THECC)
Solyc08g007790.3	2.81034	7.43875e-06	3-hydroxy-3-methylglutaryl coenzyme A synthase
Solyc06g069250.1	2.80645	0.352515	LOW QUALITY:Transmembrane protein, putative (AHRD V3.3 *** G7JT03_MEDTR)
Solyc01g065980.3	2.80455	3.96171e-16	Ethylene Response Factor E.4
Solyc07g008250.3	2.80378	2.33582e-09	EIN3-binding F-box-like protein (AHRD V3.3 *** G7I706_MEDTR)
Solyc07g008290.3	2.80164	0.00197436	O-fucosyltransferase family protein (AHRD V3.3 *** AT3G21190.1)
Solyc10g086630.1	2.80077	6.49164e-06	LOW QUALITY:Legume-specific protein (AHRD V3.3 *** S5VRI2_9FABA)
Solyc05g009405.1	2.80076	0.0522777	transcription factor (AHRD V3.3 --* AT4G26170.1)
Solyc06g063060.3	2.79992	2.21343e-13	Auxin-repressed protein-like protein (AHRD V3.3 *** Q84KS0_TOBAC)
Solyc09g065170.2	2.79972	0.199026	30S ribosomal protein S7, chloroplastic (AHRD V3.3 --* A0A088CKE9_9CHLO)
Solyc04g008455.1	2.79777	0.0105772	Potassium transporter (AHRD V3.3 *** K4BP01_SOLLC)
Solyc08g007845.1	2.79668	0.0648403	Protein DETOXIFICATION (AHRD V3.3 *** A0A068UMQ2_COFCA)
Solyc07g042510.3	2.79521	3.93412e-05	Bax inhibitor-1 family protein (AHRD V3.3 *** AT4G15470.1)
Solyc01g108030.3	2.79462	1.90736e-16	3-methylcrotonyl-CoA carboxylase (AHRD V3.3 *** AT4G34030.1)
Solyc12g017430.2	2.79038	0.00526056	ENTH/ANTH/VHS superfamily protein (AHRD V3.3 *-* AT2G01600.1)
Solyc03g113830.2	2.78991	0.357393	Riboflavin biosynthesis protein ribD (AHRD V3.3 *-* A0A151TAT0_CAJCA)
Solyc06g062795.1	2.78943	3.23399e-06	LOW QUALITY:DUF3511 domain protein (AHRD V3.3 --* G7LI91_MEDTR)
Solyc01g101220.2	2.78847	0.111128	Viridiflorene synthase (AHRD V3.3 *-* TPS32_SOLLC)
Solyc03g007700.1	2.78735	1.56419e-05	LOW QUALITY:Membrane-associated kinase regulator, putative (AHRD V3.3 *** G7IDX6_MEDTR)
Solyc07g006170.3	2.78609	3.61728e-08	Exostosin family protein (AHRD V3.3 *** A0A061F0X5_THECC)
Solyc06g070985.1	2.78496	0.544981	Tubulin beta-1 chain (AHRD V3.3 --* W9SPB5_9ROSA)
Solyc11g039680.1	2.78496	0.544981	LOW QUALITY:Cysteine/Histidine-rich C1 domain family protein (AHRD V3.3 --* AT1G55700.1)
Solyc03g112430.1	2.78366	0.0259214	LOB domain-containing protein, putative (AHRD V3.3 *** B9S640_RICCO)
Solyc11g069600.2	2.78235	5.01535e-08	Zinc finger (C3HC4-type RING finger) family protein (AHRD V3.3 *** AT5G60710.1)
Solyc03g082550.3	2.78221	0.000493041	Homeobox leucine zipper (AHRD V3.3 *-* J7FWS7_ROSRU)
Solyc12g088800.2	2.78196	1.37455e-08	Lipase (AHRD V3.3 *** A0A0B2PU23_GLYSO)
Solyc02g090440.3	2.78134	0.000502262	ankyrin repeat family protein (AHRD V3.3 --* AT4G05040.7)
Solyc05g012110.3	2.78123	4.19877e-11	6-phosphogluconolactonase, putative (AHRD V3.3 *** B9REC3_RICCO)
Solyc05g054795.1	2.77971	0.000133236	Dirigent protein (AHRD V3.3 *-* M1C5D3_SOLTU)
Solyc07g008550.3	2.77954	7.76777e-13	Purple acid phosphatase (AHRD V3.3 *** K4CBX4_SOLLC)
Solyc10g076390.2	2.77821	0.55328	Beta-amylase (AHRD V3.3 *-* A0A0K9PI68_ZOSMR)
Solyc01g111080.3	2.7763	2.94124e-08	Unknown protein (AHRD V3.3 )
Solyc08g080990.3	2.77417	0.558343	S-adenosyl-L-methionine-dependent methyltransferases superfamily protein (AHRD V3.3 --* AT3G18000.1)
Solyc03g096840.3	2.77401	1.59203e-14	LOW QUALITY:Hydrogen peroxide-induced 1 (AHRD V3.3 *** B8Y3H9_TOBAC)
Solyc06g071180.3	2.77398	1.85983e-06	Dynein light chain (AHRD V3.3 *** W9QNT0_9ROSA)
Solyc12g013710.2	2.77184	0.0044756	light dependent NADH:protochlorophyllide oxidoreductase 1
Solyc10g083400.1	2.77178	9.26241e-06	Cytochrome P450, putative (AHRD V3.3 *** B9T5M5_RICCO)
Solyc05g050350.2	2.76893	1.77921e-17	Cyclic nucleotide-gated channel (AHRD V3.3 *** A0A0K9PRG4_ZOSMR)
Solyc05g024377.1	2.76383	0.105819	Disease resistance protein (TIR-NBS-LRR class) (AHRD V3.3 *-* A0A072UXW1_MEDTR)
Solyc11g017100.1	2.76175	0.0200816	LOW QUALITY:GRAS family transcription factor
Solyc06g059930.3	2.76092	0.258728	sesquiterpene synthase 1
Solyc01g100370.3	2.76066	0.0189443	Adenine nucleotide alpha hydrolases-like superfamily protein (AHRD V3.3 *** AT3G62550.1)
Solyc10g051257.1	2.75914	0.0278315	LOW QUALITY:RING/U-box superfamily protein (AHRD V3.3 *-* AT1G53190.2)
Solyc12g015920.2	2.75504	5.53097e-07	Heavy metal transport/detoxification superfamily protein (AHRD V3.3 *-* AT5G48290.1)
Solyc11g011820.2	2.75406	0.422407	Oxidoreductase, putative (AHRD V3.3 *** B9T5L5_RICCO)
Solyc01g087820.2	2.74875	9.88781e-07	subtilisin-like protease 4B
Solyc03g031860.3	2.74515	1.23658e-05	Phytoene synthase 1
Solyc03g119305.1	2.7436	1.02654e-10	zinc finger protein-like protein (AHRD V3.3 *** AT3G18290.1)
Solyc01g109480.3	2.74054	0.0592536	LOW QUALITY:BURP domain protein RD22 (AHRD V3.3 --* RD22_ARATH)
Solyc04g064590.2	2.73759	1.74849e-06	MAP kinase kinase kinase 33
Solyc06g065120.1	2.73339	0.453679	LOW QUALITY:Disease resistance protein N-like protein (AHRD V3.3 *** A0A0H4BH83_9SOLA)
Solyc01g005230.3	2.73261	6.59372e-06	S-adenosyl-L-methionine-dependent methyltransferase superfamily protein (AHRD V3.3 *** AT5G37990.1)
Solyc07g063700.2	2.73126	1.37662e-08	Serine/threonine-protein kinase (AHRD V3.3 *** M1CC72_SOLTU)
Solyc06g066230.3	2.72613	0.0857224	Cytochrome P450 (AHRD V3.3 *** Q9M7M3_CAPAN)
Solyc09g090150.3	2.72536	0.390697	11S storage globulin (AHRD V3.3 *** O82437_COFAR)
Solyc07g055440.2	2.72527	0.184677	Cytochrome P450 (AHRD V3.3 *-* A0A103YA09_CYNCS)
Solyc07g032510.3	2.7223	4.27143e-14	Forkhead-associated (FHA) domain protein (AHRD V3.3 *** G7J4N3_MEDTR)
Solyc09g059220.1	2.72197	0.22121	LOW QUALITY:neuronal acetylcholine receptor subunit alpha-5 (AHRD V3.3 *** AT2G31490.1)
Solyc10g051380.2	2.72024	4.31191e-16	Glycine-rich RNA-binding protein (AHRD V3.3 *** GRP1_DAUCA)
Solyc01g094810.3	2.71718	8.63177e-11	Ubiquitin-conjugating enzyme (AHRD V3.3 *-* A0A072TU80_MEDTR)
Solyc01g098950.2	2.71715	0.164724	Glyceraldehyde-3-phosphate dehydrogenase (AHRD V3.3 *** M1CKC5_SOLTU)
Solyc07g054750.1	2.71389	0.000641096	LOW QUALITY:Wound-responsive family protein (AHRD V3.3 *** A0A061E3U8_THECC)
Solyc05g025683.1	2.71315	0.0311461	Respiratory burst oxidase, putative (AHRD V3.3 *-* B9RR53_RICCO)
Solyc04g011760.3	2.71311	0.000434953	Geraniol 8-hydroxylase (AHRD V3.3 --* C76B6_CATRO)
Solyc04g008615.1	2.71136	0.0576134	MATH domain and coiled-coil domain-containing protein At3g44800 (AHRD V3.3 --* MCC14_ARATH)
Solyc06g051750.3	2.71109	1.06045e-07	Cytochrome P450 (AHRD V3.3 *** Q70Z22_TOBAC)
Solyc12g008740.1	2.70894	0.00983943	1-aminocyclopropane- 1-carboxylate synthase
Solyc09g082480.2	2.70822	0.000367869	RNA-directed DNA methylation protein (AHRD V3.3 *** G7K3Q7_MEDTR)
Solyc12g014100.2	2.70712	5.19519e-15	homogentisate 1,2-dioxygenase
Solyc06g070960.2	2.70436	0.0617571	ABC transporter family protein (AHRD V3.3 *** A0A097P9Q6_HEVBR)
Solyc06g076750.3	2.70303	0.0144296	Peptide transporter, putative (AHRD V3.3 *** B9S358_RICCO)
Solyc05g007770.3	2.70263	6.10822e-05	NAC domain TF
Solyc03g081230.1	2.69934	0.0137091	Late embryogenesis abundant (LEA) hydroxyproline-rich glycoprotein family (AHRD V3.3 *** AT5G53730.1)
Solyc12g049550.2	2.69928	1.11538e-07	GDSL esterase/lipase 5 (AHRD V3.3 *** GLIP5_ARATH)
Solyc01g087010.3	2.69862	0.00059948	Carbohydrate esterase plant-like protein (AHRD V3.3 *** G7I2A7_MEDTR)
Solyc01g097155.1	2.69848	0.0589987	Amino acid permease family protein (AHRD V3.3 *-* AT1G31830.2)
Solyc10g055820.2	2.69701	1.82043e-15	Chitinase (AHRD V3.3 *** B9VRK7_CAPAN)
Solyc01g106175.1	2.69663	4.2201e-05	myb domain protein 115 (AHRD V3.3 --* AT5G40360.1)
Solyc01g107440.2	2.69137	0.448433	Plastid-lipid associated protein PAP / fibrillin family protein (AHRD V3.3 --* AT2G42130.5)
Solyc01g006050.2	2.69009	0.00549946	LOW QUALITY:Transmembrane protein 45B (AHRD V3.3 *** A0A151U0K4_CAJCA)
Solyc03g114180.3	2.68703	6.66587e-11	Glycosyltransferase (AHRD V3.3 *** K4BKS0_SOLLC)
Solyc06g008560.2	2.68692	0.213901	ternary complex factor MIP1 leucine-zipper protein (Protein of unknown function, DUF547) (AHRD V3.3 *** AT2G39690.1)
Solyc03g020010.1	2.68538	5.44906e-08	miraculin
Solyc03g034220.3	2.68225	7.52411e-11	Tomato RuBP carboxylase small subunit
Solyc01g008640.3	2.68222	2.4626e-07	Cytochrome P450 (AHRD V3.3 *** Q9AVQ2_SOLTU)
Solyc12g056935.1	2.68208	0.0941727	phospholipase D beta 2 (AHRD V3.3 --* AT4G00240.3)
Solyc03g111610.3	2.682	0.000412819	Haloacid dehalogenase-like hydrolase (HAD) superfamily protein (AHRD V3.3 *** AT3G48420.1)
Solyc03g121200.3	2.68187	6.95156e-07	Caffeoyl-CoA O-methyltransferase (AHRD V3.3 --* A0A151QNQ1_CAJCA)
Solyc07g039540.1	2.68138	0.139034	LOW QUALITY:Lipid phosphate phosphatase-like protein (AHRD V3.3 --* A0A072VQU9_MEDTR)
Solyc01g010640.3	2.68124	2.95778e-14	Cytochrome b6-f complex subunit 5 (AHRD V3.3 --* PETG_FAGEA)
Solyc00g098560.3	2.68076	5.37409e-16	GDSL esterase/lipase (AHRD V3.3 *** A0A199UQJ3_ANACO)
Solyc12g010570.1	2.67797	1.9342e-07	Tetraspanin family protein (AHRD V3.3 *** A0A072V357_MEDTR)
Solyc09g008510.1	2.67767	0.01672	Glycosyltransferase (AHRD V3.3 *** K4CQN9_SOLLC)
Solyc04g049090.3	2.67742	1.46941e-12	SlMlo1
Solyc03g118850.3	2.67607	0.00549631	Catalytic, putative (AHRD V3.3 *** B9SFW5_RICCO)
Solyc10g005060.3	2.67419	2.16998e-14	Caffeic acid O-methyltransferase (AHRD V3.3 *** A0A072TEU0_MEDTR)
Solyc02g065400.3	2.67419	3.72733e-08	33kDa precursor protein of oxygen-evolving complex
Solyc03g115010.2	2.674	0.42979	TCP transcription factor 4
Solyc05g010650.3	2.6728	1.4249e-05	U box domain-containing protein (AHRD V3.3 *-* A0A103YA23_CYNCS)
Solyc01g066790.1	2.67034	0.0523095	LOW QUALITY:Diacylglycerol O-acyltransferase 2 (AHRD V3.3 --* DGAT2_ARATH)
Solyc02g079537.1	2.66607	0.152441	Cyclin-dependent kinase G-2 (AHRD V3.3 --* CDKG2_ORYSI)
Solyc03g117680.3	2.66477	0.25593	Nascent polypeptide-associated complex subunit beta (AHRD V3.3 --* A0A059PZU4_9POAL)
Solyc08g080060.3	2.66254	0.00116134	Expansin-like protein (AHRD V3.3 *** Q0WT83_ARATH)
Solyc08g061130.3	2.66148	1.21302e-05	BZIP transcription factor (AHRD V3.3 *** L0MZN5_MALDO)
Solyc10g008840.3	2.66031	0.0354795	Rab family GTPase (AHRD V3.3 *** D8RE14_SELML)
Solyc05g021370.2	2.65975	0.0970613	Lectin alpha chain (AHRD V3.3 --* LECA_DIOGU)
Solyc10g005090.3	2.65891	0.00307331	Pentatricopeptide repeat-containing protein (AHRD V3.3 *** D7M1C9_ARALL)
Solyc07g056670.3	2.65861	0.0109386	gibberellin 2-oxidase 2
Solyc09g010430.1	2.65731	1.93194e-07	LOW QUALITY:Histone H3 K4-specific methyltransferase SET7/9 family protein (AHRD V3.3 --* AT1G21920.2)
Solyc07g009070.3	2.65603	7.85884e-05	defensin-like protein (AHRD V3.3 *** AT1G19610.1)
Solyc10g079410.2	2.65602	0.218717	Triacylglycerol lipase SDP1 (AHRD V3.3 *** W9RS42_9ROSA)
Solyc09g063150.3	2.64742	3.80501e-10	Glutathione s-transferase, putative (AHRD V3.3 *** B9SH83_RICCO)
Solyc12g009420.2	2.64713	0.0261498	Pectin lyase-like superfamily protein (AHRD V3.3 *** AT3G57510.1)
Solyc07g005520.1	2.64706	1.24819e-10	BTB/POZ domain-containing protein (AHRD V3.3 *** W9QLB4_9ROSA)
Solyc08g005318.1	2.64368	0.000888414	F-box/RNI-like superfamily protein (AHRD V3.3 *** AT3G28410.1)
Solyc03g116510.1	2.64366	7.1636e-12	cotton fiber protein (AHRD V3.3 *** AT1G15385.1)
Solyc01g009935.1	2.64353	0.000121094	SAUR-like auxin-responsive family protein (AHRD V3.3 *** I3T7S1_MEDTR)
Solyc00g230060.2	2.64267	0.189078	LOW QUALITY:Ribonuclease H protein (AHRD V3.3 --* A0A061DZ04_THECC)
Solyc06g083600.2	2.64245	0.393635	B3 domain-containing transcription factor ABI3-like protein (AHRD V3.3 *** A0A0B0MR68_GOSAR)
Solyc07g008640.2	2.64149	0.166555	Leucine-rich repeat receptor-like protein kinase family protein (AHRD V3.3 *** AT2G33170.2)
Solyc10g083530.2	2.6408	0.0793702	Phosphatidylinositol N-acetyglucosaminlytransferase subunit P-like protein (AHRD V3.3 --* AT2G39435.6)
Solyc02g090120.1	2.63511	0.0339287	LOW QUALITY:Inositol 1,4,5-trisphosphate receptor-interacting protein-like 2 (AHRD V3.3 -** A0A1D1XL30_9ARAE)
Solyc03g034330.1	2.63332	0.046886	Lipid transfer protein (AHRD V3.3 *** S4TID2_GOSHI)
Solyc02g067780.3	2.63297	0.306853	Protein kinase family protein (AHRD V3.3 *** C6ZRU6_SOYBN)
Solyc11g010990.2	2.63014	0.191612	Alcohol dehydrogenase, C-terminal (AHRD V3.3 *** A0A103YGD7_CYNCS)
Solyc07g009030.3	2.62978	0.000478804	defensin-like protein (AHRD V3.3 *** AT1G19610.1)
Solyc07g041650.2	2.62954	0.0887643	Pectin lyase-like superfamily protein (AHRD V3.3 *** AT1G17150.1)
Solyc09g007790.1	2.62898	0.00781047	LOW QUALITY:Senescence regulator (AHRD V3.3 *** G7IRS7_MEDTR)
Solyc10g055800.2	2.6256	2.09611e-07	Chitinase (AHRD V3.3 *** B9VRK7_CAPAN)
Solyc05g046140.3	2.62399	0.426052	Major latex-like protein (AHRD V3.3 *** Q9AXU0_PRUPE)
Solyc03g098750.3	2.62397	9.33539e-10	Transmembrane protein, putative (AHRD V3.3 -** A0A072U8W6_MEDTR)
Solyc04g081560.3	2.62383	7.3904e-16	Pathogenesis-related thaumatin family protein (AHRD V3.3 *** A0A072UXB7_MEDTR)
Solyc06g075150.3	2.62311	1.23058e-09	Auxin Response Factor 10B
Solyc05g009050.3	2.62204	9.69641e-08	Receptor-like protein kinase (AHRD V3.3 *-* D3G6F0_CAPAN)
Solyc04g071605.1	2.62085	0.0172387	LOW QUALITY:Retrovirus-related Pol polyprotein from transposon TNT 1-94 (AHRD V3.3 *-* A0A151RAD3_CAJCA)
Solyc10g084080.2	2.62066	0.0475343	Pentatricopeptide repeat superfamily protein, putative (AHRD V3.3 *** A0A061F037_THECC)
Solyc09g059335.1	2.6205	0.00323862	Retrovirus-related Pol polyprotein from transposon TNT 1-94 (AHRD V3.3 *-* POLX_TOBAC)
Solyc05g025810.3	2.62044	0.431706	Adipocyte plasma membrane-associated protein, putative (AHRD V3.3 *** B9RR90_RICCO)
Solyc12g006240.2	2.61827	1.7575e-05	CONSTANS-like zinc finger protein (AHRD V3.3 *** A0A023GS52_SOYBN)
Solyc12g036793.1	2.61817	0.0500832	Leucine-rich repeat receptor-like protein kinase family protein (AHRD V3.3 *-* AT4G08850.1)
Solyc09g065010.3	2.61793	9.94078e-14	mRNA capping enzyme family protein (AHRD V3.3 *-* AT3G09100.2)
Solyc12g019120.2	2.61748	0.226788	Pectin lyase-like superfamily protein (AHRD V3.3 *** AT2G43890.1)
Solyc04g054890.3	2.61452	1.41066e-15	Acyl-coenzyme A oxidase (AHRD V3.3 *** K4BSN7_SOLLC)
Solyc12g044710.1	2.61428	0.144476	LOW QUALITY:Extensin-like protein Ext1 (AHRD V3.3 *** Q8VWM5_SOLLC)
Solyc10g084840.2	2.61337	0.0071711	Pathogenesis-related thaumatin family protein (AHRD V3.3 *** A0A072TZL3_MEDTR)
Solyc09g076030.3	2.61276	7.61287e-05	Photosystem II protein (AHRD V3.3 *-* A0A1D1ZBF0_9ARAE)
Solyc10g076220.2	2.61065	1.34158e-15	Peroxidase (AHRD V3.3 *** A0A0D9X2X2_9ORYZ)
Solyc12g005200.2	2.61001	5.46175e-17	Electron transfer flavoprotein alpha subunit (AHRD V3.3 *** B9I0B5_POPTR)
Solyc12g056995.1	2.60887	0.309823	tetratricopeptide repeat (TPR)-containing protein (AHRD V3.3 *** AT5G65160.1)
Solyc11g008600.1	2.60823	0.000737932	LOW QUALITY:cotton fiber protein (AHRD V3.3 *** AT5G57510.1)
Solyc01g110180.3	2.60695	0.0348212	B-box zinc finger family protein (AHRD V3.3 *** AT4G39070.1)
Solyc01g104900.3	2.60688	0.0387676	NAC domain protein, (AHRD V3.3 *** A0A061E1M1_THECC)
Solyc07g043310.3	2.60483	3.08904e-07	Gamma aminobutyrate transaminase isoform 1
Solyc07g053640.1	2.60421	0.0217892	LOW QUALITY:Arabinogalactan-protein (AHRD V3.3 *-* Q41256_NICAL)
Solyc04g071080.1	2.60263	0.0880301	Extensin (AHRD V3.3 *** Q06446_SOLTU)
Solyc01g011095.1	2.60049	0.334245	CLAVATA3/ESR (CLE)-related 25-like protein (AHRD V3.3 *-* A0A0B0NFL0_GOSAR)
Solyc01g095810.3	2.599	1.8831e-06	RING/U-box superfamily protein, putative (AHRD V3.3 *-* A0A061DTM6_THECC)
Solyc02g062975.1	2.59815	0.0730357	Glycosyltransferase (AHRD V3.3 *-* K4B6I8_SOLLC)
Solyc06g083085.1	2.59727	0.179735	alpha/beta-Hydrolases superfamily protein (AHRD V3.3 --* AT3G10840.4)
Solyc02g072397.1	2.59628	0.0887603	Disease resistance protein (TIR-NBS-LRR class) family (AHRD V3.3 --* AT3G44480.5)
Solyc09g075540.1	2.59568	6.45912e-09	Protein COBRA, putative (AHRD V3.3 *** B9RZK6_RICCO)
Solyc02g094270.2	2.59224	0.0457869	WRKY transcription factor (AHRD V3.3 *** H9XSZ5_GOSBA)
Solyc02g014670.2	2.59197	0.153324	BTB/POZ domain protein (AHRD V3.3 *** AT3G19920.2)
Solyc12g010745.1	2.5888	5.36439e-11	LRR receptor-like kinase (AHRD V3.3 *** A7UE73_SOLTU)
Solyc06g008780.2	2.58619	0.191195	Transport inhibitor response 1 (AHRD V3.3 *** C7E4R3_TOBAC)
Solyc01g104100.3	2.58589	0.0572473	11S globulin seed storage protein 2 (AHRD V3.3 *** A0A0B2RJF9_GLYSO)
Solyc02g071590.2	2.58426	0.00739809	Trehalose-6-phosphate synthase, putative (AHRD V3.3 *-* B9S8H7_RICCO)
Solyc03g118000.1	2.58324	1.27699e-06	Inositol polyphosphate multikinase (AHRD V3.3 *** K4BLV1_SOLLC)
Solyc09g014820.3	2.58308	2.8833e-06	LURP-one-like protein (AHRD V3.3 *** G7KW19_MEDTR)
Solyc02g021350.3	2.5802	0.0126925	Nucleosome assembly protein family (AHRD V3.3 *** A9RDJ7_PHYPA)
Solyc05g007580.1	2.57647	4.5403e-05	ZF-HD homeobox domain-containing protein (AHRD V3.3 *** A4UV09_SOLTU)
Solyc07g056340.3	2.57623	4.19861e-10	RNA-binding protein, putative (AHRD V3.3 *** B9T754_RICCO)
Solyc11g030580.1	2.57441	0.354372	LOW QUALITY:extra-large G-protein 1 (AHRD V3.3 --* AT2G23460.1)
Solyc05g015700.1	2.57367	1.52213e-05	LOW QUALITY:transmembrane protein, putative (DUF 3339) (AHRD V3.3 *** AT3G48660.1)
Solyc10g076240.2	2.57143	3.44388e-20	Peroxidase (AHRD V3.3 *** A0A0E0NC86_ORYRU)
Solyc06g068270.3	2.56777	4.09398e-06	2-oxoglutarate (2OG) and Fe(II)-dependent oxygenase superfamily protein (AHRD V3.3 *** AT1G49390.1)
Solyc12g088790.2	2.56744	0.297732	bHLH transcription factor159
Solyc07g008440.3	2.56709	1.33406e-07	Purine permease-like protein (AHRD V3.3 *** G7J4H5_MEDTR)
Solyc05g048740.3	2.56417	0.00110244	LOB domain-containing protein, putative (AHRD V3.3 *** B9SK21_RICCO)
Solyc01g066040.2	2.56395	0.054943	LOW QUALITY:WD40 domain-containing protein (AHRD V3.3 --* AT2G47410.6)
Solyc03g031450.3	2.56377	0.0378258	basic helix-loop-helix (bHLH) DNA-binding superfamily protein (AHRD V3.3 *-* AT1G61660.7)
Solyc01g095600.3	2.5637	0.0127351	Pentatricopeptide repeat-containing protein, putative (AHRD V3.3 *-* B9RZB6_RICCO)
Solyc01g010060.2	2.56277	1.85974e-10	LOW QUALITY:ARM repeat superfamily protein (AHRD V3.3 --* AT5G65920.2)
Solyc02g078650.3	2.561	1.77014e-09	Polyphenol oxidase (AHRD V3.3 *** A0A118JXA6_CYNCS)
Solyc12g010940.1	2.5597	0.0205016	LOW QUALITY:DUF1685 family protein (AHRD V3.3 *** A0A072V475_MEDTR)
Solyc11g006190.2	2.55874	5.32667e-09	AT hook motif DNA-binding family protein (AHRD V3.3 *** A0A061F8Z8_THECC)
Solyc08g014130.3	2.55803	3.84796e-18	Isopropylmalate synthase (AHRD V3.3 *** K4CJ46_SOLLC)
Solyc11g065557.1	2.55789	0.0181228	Serine/threonine protein phosphatase 7 long form isogeny (AHRD V3.3 *** A0A151SGZ7_CAJCA)
Solyc01g090760.3	2.5567	0.139811	GATA transcription factor (AHRD V3.3 *** K4AZ17_SOLLC)
Solyc06g074995.1	2.55555	8.42727e-05	High affinity nitrate transporter protein (AHRD V3.3 *-* Q84MZ9_TOBAC)
Solyc05g046285.1	2.55165	0.361163	H -ATPase 1 (AHRD V3.3 --* AT2G18960.3)
Solyc07g053495.1	2.55083	0.136218	Cytochrome P450 (AHRD V3.3 *-* A0A061FSW2_THECC)
Solyc01g111050.3	2.55045	0.025805	Protein COBRA, putative (AHRD V3.3 *** B9STE2_RICCO)
Solyc01g008935.1	2.5494	0.325873	Phytochromobilin:ferredoxin oxidoreductase isoform 2 (AHRD V3.3 --* A0A061GUH5_THECC)
Solyc12g005860.2	2.54918	1.65813e-11	Aconitate hydratase (AHRD V3.3 *** K4DBC4_SOLLC)
Solyc08g081930.3	2.54588	3.23992e-06	Aldose 1-epimerase, putative (AHRD V3.3 *** B9RCN0_RICCO)
Solyc05g009130.3	2.54376	0.00174291	core-2/I-branching beta-1,6-n-acetylglucosaminyltransferase family protein (AHRD V3.3 *** AT1G10880.1)
Solyc12g098170.1	2.543	0.0230933	LOW QUALITY:F-box family protein, putative (AHRD V3.3 *** S1RTT0_THECC)
Solyc10g017570.3	2.54102	2.35688e-08	NAD(P)-binding Rossmann-fold superfamily protein (AHRD V3.3 *** AT3G61220.1)
Solyc07g063410.3	2.54028	7.37243e-13	JA2-like
Solyc06g050840.3	2.53927	0.219404	bHLH transcription factor135
Solyc10g079670.2	2.53696	0.0851232	Zinc phosphodiesterase ELAC 2 (AHRD V3.3 *** A0A0B0NN53_GOSAR)
Solyc02g071920.3	2.53686	1.42999e-13	NOD26-like intrinsic protein 1.2
Solyc11g005710.2	2.53381	0.000114358	Transducin/WD-like repeat-protein (AHRD V3.3 *** A0A0C3Y5Y4_MEDTR)
Solyc03g121420.3	2.53222	2.57455e-06	Inorganic pyrophosphatase 2 (AHRD V3.3 *** A0A0B2S4R2_GLYSO)
Solyc02g065000.1	2.53191	0.0269139	Calcium-binding EF-hand (AHRD V3.3 *** A0A103YH91_CYNCS)
Solyc02g065050.1	2.531	2.26583e-05	Eukaryotic aspartyl protease family protein (AHRD V3.3 *** AT2G39710.1)
Solyc11g006740.2	2.53054	6.49348e-08	F-box protein PP2 (AHRD V3.3 *** A0A059PC27_CICAR)
Solyc01g094330.3	2.52855	1.12162e-06	Variant surface glycoprotein ILTAT 1.23 (AHRD V3.3 *** A0A1D1YEL4_9ARAE)
Solyc09g055180.3	2.52614	7.82713e-07	Leucine-rich repeat protein kinase family protein (AHRD V3.3 *-* AT5G01950.8)
Solyc08g078460.3	2.52471	1.61259e-15	Oxidoreductase family protein (AHRD V3.3 *** AT4G17370.1)
Solyc09g010568.1	2.52441	0.326209	PLATZ transcription factor family protein (AHRD V3.3 --* AT1G21000.2)
Solyc12g036915.1	2.51934	0.133144	Chloroplast fatty acid desaturase 8 (AHRD V3.3 --* C6T7L5_SOYBN)
Solyc11g072930.2	2.51748	0.00929544	Leucine-rich repeat transmembrane protein kinase protein, putative (AHRD V3.3 *** A0A061GWK2_THECC)
Solyc12g013610.2	2.51715	3.12707e-06	LOW QUALITY:calmodulin-binding protein (DUF1645) (AHRD V3.3 *** AT2G15760.1)
Solyc03g005820.3	2.51636	3.26655e-06	Purine permease (AHRD V3.3 *** A0A072UW47_MEDTR)
Solyc10g084910.2	2.51505	0.0387062	C2H2 zinc finger protein (AHRD V3.3 *-* A5JUQ4_SOYBN)
Solyc01g080120.2	2.51362	0.0608156	cytochrome P450 family protein (AHRD V3.3 *** AT3G06150.1)
Solyc01g087890.3	2.5134	1.84636e-11	Plasma-membrane choline transporter family protein (AHRD V3.3 *** AT5G13760.1)
Solyc10g019050.2	2.50991	0.0364691	LOW QUALITY:Farnesyl pyrophosphate synthase 1 (AHRD V3.3 --* FPPS1_LUPAL)
Solyc03g078500.3	2.50851	8.33521e-12	UDP-glucuronosyltransferase
Solyc11g062150.2	2.50755	0.330765	Disease resistance protein (TIR-NBS-LRR class) family (AHRD V3.3 *-* AT5G51630.3)
Solyc09g007840.3	2.50719	0.112444	Cyclic nucleotide-gated channel (AHRD V3.3 *** A0A0K9PRG4_ZOSMR)
Solyc08g014010.3	2.50586	0.012508	Transmembrane protein, putative (AHRD V3.3 *** A0A072VMY8_MEDTR)
Solyc05g052610.3	2.50532	1.27717e-11	Myb family transcription factor family protein (AHRD V3.3 *** B9HT09_POPTR)
Solyc11g022385.1	2.50143	0.233855	Acid phosphatase/vanadium-dependent haloperoxidase (AHRD V3.3 --* G7IRI8_MEDTR)
Solyc12g016217.1	2.49907	0.14346	ATP binding microtubule motor family protein (AHRD V3.3 --* AT5G66310.3)
Solyc01g106250.3	2.49852	0.349814	B3 domain-containing protein (AHRD V3.3 *-* W9QJE4_9ROSA)
Solyc10g081690.1	2.49734	0.0820765	LOW QUALITY:Transmembrane protein, putative (AHRD V3.3 *** A0A072UES2_MEDTR)
Solyc01g100390.3	2.49691	7.85115e-11	Pyrophosphate-energized vacuolar membrane proton pump (AHRD V3.3 *** AVP_VIGRR)
Solyc05g008220.3	2.49413	0.0108624	Plastid movement impaired protein (AHRD V3.3 *** A0A072VEV4_MEDTR)
Solyc04g080250.3	2.49269	2.78386e-08	Deoxyuridine 5'-triphosphate nucleotidohydrolase (AHRD V3.3 *** DUT_ARATH)
Solyc09g090280.2	2.4906	0.290062	Protein phosphatase 2c, putative (AHRD V3.3 *** B9SS62_RICCO)
Solyc03g026360.1	2.49032	0.000634235	LOW QUALITY:Peptidoglycan-binding LysM domain-containing family protein (AHRD V3.3 *** B9ID24_POPTR)
Solyc01g108910.3	2.49004	2.59693e-06	Maternal effect embryo arrest protein, putative (AHRD V3.3 *** G7JNK2_MEDTR)
Solyc03g111310.3	2.48998	2.73584e-08	SNF1-related protein kinase regulatory subunit gamma 1 (AHRD V3.3 *** A0A061G5Z8_THECC)
Solyc03g111040.2	2.48766	0.125562	Amino acid transporter, putative (AHRD V3.3 *** B9RAK8_RICCO)
Solyc11g007220.2	2.48662	0.0121781	Peroxidase (AHRD V3.3 *** K4D4Y2_SOLLC)
Solyc01g060240.3	2.4859	1.0481e-05	cAMP-regulated phosphoprotein 19-related protein (AHRD V3.3 --* AT4G16146.1)
Solyc09g090070.2	2.48489	1.18988e-07	phosphate transporter 1
Solyc05g015460.3	2.48442	0.006465	F-box family protein (AHRD V3.3 --* AT5G07610.1)
Solyc11g065910.1	2.48371	0.0165528	Aspartic protease inhibitor 9 (AHRD V3.3 --* API9_SOLTU)
Solyc08g006870.3	2.48303	2.8343e-05	Phototropic-responsive NPH3 family protein (AHRD V3.3 *** G7I878_MEDTR)
Solyc10g083610.2	2.48165	2.32575e-09	ethylene-inducible CTR1-like protein kinase
Solyc02g005200.3	2.4813	1.7202e-06	RNA binding protein (AHRD V3.3 *** AT3G08010.1)
Solyc01g099910.3	2.47975	3.84743e-13	Epoxide hydrolase (AHRD V3.3 *** B3VMR4_NICBE)
Solyc04g007000.1	2.47863	5.09412e-09	AP2/B3 transcription factor family protein (AHRD V3.3 *** AT1G25560.1)
Solyc02g086880.3	2.47688	9.39107e-05	formate dehydrogenase
Solyc10g051135.1	2.47682	0.021114	Protein DETOXIFICATION (AHRD V3.3 *-* K4D0R6_SOLLC)
Solyc08g079235.1	2.47658	8.15221e-12	Plant invertase/pectin methylesterase inhibitor (AHRD V3.3 *** G7KG88_MEDTR)
Solyc03g124050.3	2.47449	0.0188206	Receptor protein kinase, putative (AHRD V3.3 *** B9RHT1_RICCO)
Solyc11g068370.2	2.47382	6.31326e-06	bZIP transcription factor family protein (AHRD V3.3 *** AT1G08320.4)
Solyc12g056355.1	2.47301	0.280937	Nucleotide-diphospho-sugar transferases superfamily protein (AHRD V3.3 --* AT1G53000.2)
Solyc11g069730.1	2.47158	0.462396	LOW QUALITY:SH2 domain protein A (AHRD V3.3 --* AT1G17040.3)
Solyc10g018300.2	2.47009	9.40494e-08	Transketolase (AHRD V3.3 *** AT3G60750.1)
Solyc01g080380.3	2.4692	0.163862	S-adenosylmethionine decarboxylase proenzyme (AHRD V3.3 *** A0A068TRL8_COFCA)
Solyc00g019970.2	2.46903	0.435519	LOW QUALITY:protein kinase family protein (AHRD V3.3 --* AT4G12020.9)
Solyc04g072280.3	2.46587	0.00895994	Laccase (AHRD V3.3 *** A0A022Q9N6_ERYGU)
Solyc03g117490.3	2.46546	4.26467e-17	Glycerol kinase (AHRD V3.3 *** GLPK_ARATH)
Solyc01g080150.3	2.46425	0.000137714	tRNA dimethylallyltransferase
Solyc06g068930.2	2.46354	2.0663e-12	Jasmonate ZIM domain protein g (AHRD V3.3 *** I3WTA5_NICAT)
Solyc03g123680.1	2.46287	2.27984e-08	RING/U-box superfamily protein (AHRD V3.3 *** AT1G72310.1)
Solyc05g014550.1	2.46053	1.17881e-07	LOW QUALITY:TRAM, LAG1 and CLN8 (TLC) lipid-sensing domain containing protein (AHRD V3.3 *** A0A0K9PUQ1_ZOSMR)
Solyc08g065710.2	2.46027	0.00819387	Vacuolar-processing enzyme (AHRD V3.3 *** VPE_CITSI)
Solyc04g019310.2	2.45888	0.0456144	transmembrane protein, putative (DUF247) (AHRD V3.3 *** AT3G50120.1)
Solyc06g060925.1	2.45699	0.228533	Arogenate dehydrogenase (AHRD V3.3 *-* A0A061GQ11_THECC)
Solyc05g053960.3	2.45565	5.65495e-12	Extensin-like protein (AHRD V3.3 *** O49946_SOLTU)
Solyc11g045035.1	2.45442	0.145891	Protein kinase family protein GCN2 (AHRD V3.3 --* A0A0N7AH70_TOBAC)
Solyc10g084553.1	2.45361	0.61357	Riboflavin biosynthesis protein PYRD, chloroplastic (AHRD V3.3 --* RIBD_MAIZE)
Solyc11g020660.1	2.45361	0.61357	LOW QUALITY:Mads box protein, putative (AHRD V3.3 *-* B9RKR2_RICCO)
Solyc11g040270.1	2.45361	0.61357	LOW QUALITY:Disease resistance protein (TIR-NBS-LRR class) family (AHRD V3.3 --* AT5G40910.6)
Solyc09g065710.1	2.45241	0.000815529	Pentatricopeptide repeat-containing protein, putative (AHRD V3.3 *** B9S4P3_RICCO)
Solyc05g007950.3	2.45129	0.000768871	LERNALE L.esculentum ribonuclease le
Solyc01g057150.1	2.45018	0.610153	LOW QUALITY:General transcription factor 2-related zinc finger protein (AHRD V3.3 --* AT3G31402.2)
Solyc03g120920.1	2.45018	0.610153	LOW QUALITY:DUF1677 family protein (AHRD V3.3 *** G7LFY6_MEDTR)
Solyc05g053850.3	2.45018	0.610153	protein SELF PRUNING 5G
Solyc06g005240.3	2.45018	0.610153	Ankyrin repeat family protein (AHRD V3.3 *** AT1G07710.2)
Solyc07g015910.3	2.45018	0.610153	WAT1-related protein (AHRD V3.3 *** K4CCA8_SOLLC)
Solyc08g065690.1	2.45018	0.610153	Vacuolar-processing enzyme (AHRD V3.3 *** VPE_CITSI)
Solyc10g076320.2	2.45018	0.610153	Protein phosphatase-2c, putative (AHRD V3.3 *** B9SL27_RICCO)
Solyc10g078173.1	2.45018	0.610153	Disease resistance protein (NBS-LRR class) family (AHRD V3.3 --* AT5G40060.1)
Solyc04g076880.3	2.44839	6.87183e-18	phosphoenolpyruvate carboxykinase
Solyc04g054930.3	2.44712	3.36992e-08	Trehalose 6-phosphate phosphatase (AHRD V3.3 *** M1BUG9_SOLTU)
Solyc12g096830.2	2.44687	1.59268e-07	Glycosyltransferase (AHRD V3.3 *** K4DHF6_SOLLC)
Solyc07g053420.3	2.44598	1.07435e-09	RING/U-box superfamily protein (AHRD V3.3 *** AT2G42360.1)
Solyc01g066290.2	2.4451	1.7889e-05	LOW QUALITY:Xaa-Pro aminopeptidase 1 (AHRD V3.3 --* A0A199W6F4_ANACO)
Solyc01g111160.3	2.44501	0.473307	far-red elongated hypocotyls 3 (AHRD V3.3 --* AT3G22170.2)
Solyc06g060950.1	2.44501	0.473307	LOW QUALITY:alpha/beta-Hydrolases superfamily protein (AHRD V3.3 --* AT3G19970.5)
Solyc07g045090.3	2.44451	0.60463	NADP-dependent alkenal double bond reductase P1 (AHRD V3.3 *** A0A0B2RWA9_GLYSO)
Solyc11g011870.2	2.44451	0.60463	Receptor-like protein kinase (AHRD V3.3 *** C6ZS18_SOYBN)
Solyc12g099720.2	2.44451	0.60463	Histidine kinase 1 (AHRD V3.3 *** A0A072VZ96_MEDTR)
Solyc08g061010.3	2.44421	0.0433186	Major facilitator superfamily protein (AHRD V3.3 *** AT2G26690.1)
Solyc02g071475.1	2.44366	2.57202e-16	2-oxoglutarate (2OG) and Fe(II)-dependent oxygenase superfamily protein (AHRD V3.3 *** AT4G25300.1)
Solyc08g061595.1	2.44271	0.0041108	uroporphyrinogen-III synthase family protein (AHRD V3.3 --* AT2G26540.3)
Solyc09g090210.3	2.44187	4.05733e-05	Kinase family protein (AHRD V3.3 *** B9HA11_POPTR)
Solyc01g079140.2	2.4406	0.128783	LOW QUALITY:evolutionarily conserved C-terminal region 2 (AHRD V3.3 --* AT3G13460.4)
Solyc03g044900.3	2.43968	0.00128468	Calcium-binding EF-hand (AHRD V3.3 *** A0A103XKQ8_CYNCS)
Solyc12g010920.2	2.43962	0.00445924	Oleosin (AHRD V3.3 *** K4DCH8_SOLLC)
Solyc03g006370.3	2.43742	0.190419	Leucine-rich repeat protein kinase family protein (AHRD V3.3 --* AT2G02780.3)
Solyc07g043200.2	2.4371	0.0013458	Zinc transporter protein (AHRD V3.3 *** D5LMF9_9FABA)
Solyc06g076930.2	2.43675	0.0505791	Pleiotropic drug resistance ABC transporter (AHRD V3.3 *** W0TSU1_ACAMN)
Solyc02g037495.1	2.43486	2.3647e-12	AMP-dependent synthetase and ligase family protein (AHRD V3.3 *** AT5G16340.1)
Solyc10g051230.1	2.43251	0.153944	Leucine-rich repeat receptor-like protein kinase family protein (AHRD V3.3 --* AT4G26540.1)
Solyc07g007180.3	2.43077	2.05282e-07	RING/U-box superfamily protein (AHRD V3.3 *** A0A061GN77_THECC)
Solyc06g036340.3	2.43018	1.12789e-10	Pentatricopeptide repeat (PPR) superfamily protein (AHRD V3.3 *** AT3G49140.1)
Solyc03g033730.1	2.42958	0.000850966	LOW QUALITY:BZIP transcription factor (AHRD V3.3 *** C0KYN1_SOLLC)
Solyc02g085745.1	2.42936	0.0129518	Rhomboid-like protein (AHRD V3.3 *** K4BB87_SOLLC)
Solyc02g078340.3	2.4293	0.196998	SolycHsfB5
Solyc05g014167.1	2.42921	0.35564	LOW QUALITY:Retrovirus-related Pol polyprotein from transposon 297 family (AHRD V3.3 *-* A0A151S7F2_CAJCA)
Solyc10g080650.2	2.42881	0.301472	Ethylene-responsive transcription factor (AHRD V3.3 *-* W9RCL9_9ROSA)
Solyc08g082680.3	2.42855	9.14316e-06	RING/U-box superfamily protein (AHRD V3.3 *** AT4G24015.1)
Solyc03g044980.1	2.42702	0.221167	LOW QUALITY:aluminum activated malate transporter family protein (AHRD V3.3 --* AT5G46610.2)
Solyc09g031760.1	2.42702	0.221167	Ribosomal protein L19 (AHRD V3.3 *** V4MK59_EUTSA)
Solyc09g059510.3	2.42638	1.79826e-07	Ethylene-responsive transcription factor-like protein (AHRD V3.3 *** W9RYM6_9ROSA)
Solyc01g009320.2	2.4256	0.0283007	U-box domain-containing family protein (AHRD V3.3 *** B9IIL0_POPTR)
Solyc08g062220.3	2.42557	0.0462628	Glycosyltransferase (AHRD V3.3 *** K4CL11_SOLLC)
Solyc01g066160.1	2.42543	0.0013933	LOW QUALITY:WD40 domain-containing protein (AHRD V3.3 --* AT2G47410.6)
Solyc09g089880.3	2.42433	1.78194e-14	Electron transfer flavoprotein beta-subunit, putative (AHRD V3.3 *** B9STH5_RICCO)
Solyc12g009880.1	2.42324	0.000185554	LOW QUALITY:Serine-rich protein-related (AHRD V3.3 *** A0A061GN42_THECC)
Solyc12g008980.2	2.42257	0.166056	Delta
Solyc11g011400.2	2.41998	0.00501826	Linoleate 9S-lipoxygenase (AHRD V3.3 --* LOXB_PHAVU)
Solyc02g079960.3	2.41997	1.09784e-16	Thioredoxin (AHRD V3.3 *** A0A061F6X0_THECC)
Solyc01g066270.3	2.41869	0.00487857	LOW QUALITY:AT-hook motif nuclear-localized protein 1 (AHRD V3.3 --* AT4G12080.1)
Solyc05g010720.3	2.41571	0.00121445	Enoyl-CoA hydratase/isomerase family protein (AHRD V3.3 *** B9HTL0_POPTR)
Solyc01g107220.2	2.41426	0.0154515	LOW QUALITY:Extensin-like protein Dif10 (AHRD V3.3 *** Q43504_SOLLC)
Solyc05g055560.1	2.41398	0.519748	LOW QUALITY:MEF2BNB-like protein (AHRD V3.3 *-* AT2G39170.1)
Solyc09g066270.3	2.4139	0.060463	LOB domain-containing protein, putative (AHRD V3.3 *** B9T847_RICCO)
Solyc06g009490.3	2.4138	1.16497e-06	Pentatricopeptide repeat-containing protein (AHRD V3.3 *-* A0A0B2SEE4_GLYSO)
Solyc04g017670.3	2.41348	0.348454	F-box protein (AHRD V3.3 *** H6VUS4_9ROSI)
Solyc11g006735.1	2.4134	0.0781078	F-box protein PP2 (AHRD V3.3 *-* A0A059PC27_CICAR)
Solyc01g102875.1	2.41204	0.000156291	Germin family protein (AHRD V3.3 *** G7I5N4_MEDTR)
Solyc09g011380.3	2.41174	0.048611	BEL1-like homeodomain protein (AHRD V3.3 *** G7L5K2_MEDTR)
Solyc10g012240.3	2.4105	8.83363e-09	Ubiquitin-conjugating enzyme E2 (AHRD V3.3 *** A0A1D1ZAB9_9ARAE)
Solyc12g013620.2	2.4096	2.7438e-17	jasmonic acid 2
Solyc02g093750.3	2.40837	2.01657e-08	C3H4 type zinc finger protein (DUF23) (AHRD V3.3 *** AT5G40720.3)
Solyc06g072650.1	2.40813	2.39046e-07	LOW QUALITY:Small auxin up-regulated RNA61
Solyc02g076800.1	2.40761	2.37003e-06	LOW QUALITY:DUF4228 domain protein (AHRD V3.3 *** G7IWW8_MEDTR)
Solyc03g082560.3	2.40725	0.00197295	NAD(P)-linked oxidoreductase superfamily protein (AHRD V3.3 *** AT5G53580.1)
Solyc10g007670.3	2.40207	0.21004	NifU-like protein 3, chloroplastic (AHRD V3.3 *** A0A1D1XGL9_9ARAE)
Solyc09g092710.3	2.40204	0.306359	Glycine-rich protein (AHRD V3.3 *** D2K2T8_TOBAC)
Solyc02g076680.3	2.40006	6.12566e-06	DUF688 family protein (AHRD V3.3 *** G7ZXK0_MEDTR)
Solyc09g015350.3	2.39926	9.76488e-07	TRICHOME BIREFRINGENCE-LIKE 34 (AHRD V3.3 *** AT2G38320.1)
Solyc11g008200.1	2.39544	1.48983e-09	LOW QUALITY:Major facilitator superfamily protein (AHRD V3.3 *** AT2G39210.1)
Solyc05g010630.3	2.39486	0.472025	LOW QUALITY:Redox-regulatory protein FAM213A-like protein (AHRD V3.3 *-* A0A0B2R8Q7_GLYSO)
Solyc05g018185.1	2.39486	0.472025	Nodule Cysteine-Rich (NCR) secreted peptide (AHRD V3.3 -** G7K1L2_MEDTR)
Solyc07g006980.1	2.39486	0.472025	Trichome birefringence (AHRD V3.3 --* A0A0K9NN56_ZOSMR)
Solyc11g066050.1	2.39433	3.63624e-06	LOW QUALITY:Dof zinc finger protein (AHRD V3.3 *** Q9M4G1_SOLTU)
Solyc08g083010.3	2.39387	0.00113635	Homer (AHRD V3.3 *** A0A0B0PVA4_GOSAR)
Solyc12g008660.1	2.39288	6.97104e-06	Zinc finger transcription factor 73
Solyc04g079040.3	2.39288	0.0708077	Serine carboxypeptidase, putative (AHRD V3.3 *-* Q9FX26_ARATH)
Solyc11g065940.2	2.39224	1.23216e-06	ENTH/VHS family protein (AHRD V3.3 *** A0A061GXX0_THECC)
Solyc04g064860.1	2.39197	0.000732471	LOW QUALITY:Transcription factor, MADS-box (AHRD V3.3 *** A0A103YHS3_CYNCS)
Solyc09g074600.1	2.39187	1.5208e-07	Glutaredoxin (AHRD V3.3 *** A0A103Y7J3_CYNCS)
Solyc01g097420.2	2.39157	0.0132035	Calcium-transporting ATPase (AHRD V3.3 *** A0A0K9RLX7_SPIOL)
Solyc03g034230.3	2.39143	0.0551641	translocase subunit seca (AHRD V3.3 *** AT1G13390.2)
Solyc07g005070.1	2.39033	0.18738	Molecular chaperone Hsp40/DnaJ family protein (AHRD V3.3 --* AT1G80030.4)
Solyc10g075175.1	2.38433	0.00314687	Aspartate aminotransferase (AHRD V3.3 *** B9HDA1_POPTR)
Solyc07g056640.1	2.38352	0.166434	cycling DOF factor 2 (AHRD V3.3 --* AT5G39660.3)
Solyc11g011940.2	2.38266	0.0674403	Homeobox-leucine zipper family protein (AHRD V3.3 *-* B9N3B2_POPTR)
Solyc08g062820.3	2.38168	5.97416e-13	Cytokinin riboside 5'-monophosphate phosphoribohydrolase (AHRD V3.3 *** K4CL66_SOLLC)
Solyc09g007730.3	2.38168	0.000367131	Kinase family protein (AHRD V3.3 *** B9NAB5_POPTR)
Solyc09g091910.2	2.37944	1.13784e-12	Purple acid phosphatase (AHRD V3.3 *** K4CWL7_SOLLC)
Solyc01g107900.3	2.37849	1.08104e-11	O-acyltransferase WSD1 (AHRD V3.3 *** A0A0B0P2X1_GOSAR)
Solyc02g077790.1	2.37798	0.0110765	LOW QUALITY:Ethylene-responsive transcription factor (AHRD V3.3 --* A0A087HKS2_ARAAL)
Solyc09g009520.3	2.3773	5.12003e-09	Alpha/beta-Hydrolases superfamily protein (AHRD V3.3 *** A0A061ETT5_THECC)
Solyc05g050790.2	2.37638	0.161927	Ethylene-responsive transcription factor, putative (AHRD V3.3 *-* B9RCZ9_RICCO)
Solyc06g060410.3	2.37353	4.29062e-07	Phosphatidylinositol-4-phosphate 5-kinase family protein (AHRD V3.3 *** B9H7C8_POPTR)
Solyc10g008110.3	2.37299	2.311e-11	Acyl-coenzyme A oxidase (AHRD V3.3 *** M1APJ6_SOLTU)
Solyc01g104280.2	2.37227	2.07911e-05	GNS1/SUR4 membrane protein (AHRD V3.3 *** A0A103XMP3_CYNCS)
Solyc01g079980.3	2.37202	2.597e-05	Eukaryotic aspartyl protease family protein (AHRD V3.3 *** AT1G03220.1)
Solyc06g065060.2	2.37133	2.19926e-06	FAD-binding Berberine family protein (AHRD V3.3 *** A0A061GF79_THECC)
Solyc09g082690.3	2.37123	0.0349816	superoxide dismutase
Solyc09g065015.1	2.37107	4.60324e-07	mRNA capping enzyme family protein (AHRD V3.3 *-* AT3G09100.1)
Solyc01g103650.3	2.37021	7.10556e-12	Embryogenesis-associated EMB8 (AHRD V3.3 *** A0A0B0MZB5_GOSAR)
Solyc07g052040.2	2.36917	0.258373	Tubulin beta chain (AHRD V3.3 *-* TBB_HORVU)
Solyc08g079900.2	2.36837	4.05764e-07	Subtilisin-like protease (AHRD V3.3 *-* Q9LWA3_SOLLC)
Solyc04g080435.1	2.3656	0.258599	MYB family transcription factor (AHRD V3.3 *** A0A072VEW4_MEDTR)
Solyc01g081020.1	2.36528	0.166022	Pentatricopeptide repeat-containing protein (AHRD V3.3 *** D7MAN3_ARALL)
Solyc11g068465.1	2.36501	0.100934	asparagine synthetase 3 (AHRD V3.3 --* AT5G10240.2)
Solyc09g098120.3	2.36491	0.240508	Oil body-associated protein 1A (AHRD V3.3 *** OBP1A_ARATH)
Solyc05g050510.3	2.36408	1.02521e-05	Protein yippee-like (AHRD V3.3 *** K4C183_SOLLC)
Solyc02g078860.3	2.36402	3.72996e-06	3(2),5-bisphosphate nucleotidase HAL2 (AHRD V3.3 *** A0A118JXE0_CYNCS)
Solyc08g079780.2	2.3621	0.198388	Blue copper protein, putative (AHRD V3.3 *** B9RBW4_RICCO)
Solyc03g096190.2	2.36185	0.0057581	Receptor-kinase, putative (AHRD V3.3 *** B9SUC9_RICCO)
Solyc02g085060.2	2.36167	0.454708	Replication factor C subunit 3 (AHRD V3.3 *** A0A151TIB1_CAJCA)
Solyc08g067390.3	2.36133	1.73328e-05	EG45-like domain containing protein (AHRD V3.3 *** A0A0B2PHN1_GLYSO)
Solyc07g006370.1	2.36056	0.00642958	Cation calcium exchanger (AHRD V3.3 *** A0A072U799_MEDTR)
Solyc02g086820.3	2.35948	0.283888	chloroplast carbonic anhydrase
Solyc08g008420.3	2.35928	6.76879e-16	Mitochondrial pyruvate carrier (AHRD V3.3 *** K4CIX6_SOLLC)
Solyc05g007350.2	2.35752	0.0522816	Late blight resistance protein, putative (AHRD V3.3 *** Q60CZ7_SOLDE)
Solyc06g066310.3	2.35675	1.83781e-18	Phosphomevalonate kinase (AHRD V3.3 *** A0A0X9ZV04_9ROSI)
Solyc01g080210.3	2.35661	2.34934e-05	Ribonucleoside-diphosphate reductase small chain family protein (AHRD V3.3 *** B9HMC3_POPTR)
Solyc06g082020.3	2.35496	3.57347e-08	Alternative NAD(P)H dehydrogenase 1 (AHRD V3.3 --* A0A061GX18_THECC)
Solyc01g106410.2	2.35356	0.0620289	Nbs-lrr resistance protein, putative (AHRD V3.3 *** A0A061FEU3_THECC)
Solyc03g097700.3	2.35328	0.055457	O-methyltransferase (AHRD V3.3 *** F6M2M1_VITPS)
Solyc01g005470.3	2.35284	0.000163176	PLANT CADMIUM RESISTANCE 2 (AHRD V3.3 *** AT1G14870.1)
Solyc01g099340.3	2.35094	0.000211562	Zinc finger protein (AHRD V3.3 *** E9NZV2_PHAVU)
Solyc03g113580.2	2.35039	1.45638e-10	Germin-like protein subfamily 1 member 18 (AHRD V3.3 *** A0A061F0C3_THECC)
Solyc09g008780.3	2.34979	1.19912e-06	Sulfite exporter TauE/SafE family protein (AHRD V3.3 *** AT2G36630.1)
Solyc01g094840.3	2.34818	2.12078e-15	RING/U-box superfamily protein, putative (AHRD V3.3 *** A0A061G5W7_THECC)
Solyc06g066040.2	2.34553	0.246644	pfkB-like carbohydrate kinase family protein (AHRD V3.3 --* AT5G37850.4)
Solyc02g014095.1	2.34475	0.514292	Elongation factor Ts, mitochondrial (AHRD V3.3 --* EFTS_ORYSJ)
Solyc12g098753.1	2.34425	1.77664e-08	Pollen protein Ole E I-like protein (AHRD V3.3 *-* A0A072VSY6_MEDTR)
Solyc03g063260.3	2.34271	0.224654	Class II aminoacyl-tRNA and biotin synthetases superfamily protein (AHRD V3.3 --* AT4G17300.2)
Solyc11g069220.2	2.34226	1.68137e-06	MLO-like protein (AHRD V3.3 *** K4DA78_SOLLC)
Solyc11g012640.1	2.34126	0.228622	LOW QUALITY:Peroxiredoxin Q, chloroplastic (AHRD V3.3 *-* M8CFS7_AEGTA)
Solyc09g075910.1	2.33869	5.61496e-10	Serine/threonine-protein kinase (AHRD V3.3 *** K4CVG8_SOLLC)
Solyc09g059030.3	2.33866	8.38082e-22	Oxidoreductase, zinc-binding dehydrogenase family protein (AHRD V3.3 *** A0A061DLX9_THECC)
Solyc05g051200.1	2.33789	0.0595989	ethylene-responsive factor 1
Solyc01g106730.2	2.33788	0.400061	Transcription factor, MADS-box (AHRD V3.3 *** A0A103YIE3_CYNCS)
Solyc04g077050.3	2.3373	0.000242787	Amino acid transporter (AHRD V3.3 *** P93561_SOLTU)
Solyc08g061060.2	2.33681	0.000165286	Barwin-like endoglucanase (AHRD V3.3 *** A0A103XZL4_CYNCS)
Solyc04g080700.3	2.33679	1.5151e-10	Bifunctional nuclease 1 (AHRD V3.3 *-* BBD1_ARATH)
Solyc06g048800.2	2.33673	0.27445	LOW QUALITY:Pentatricopeptide repeat (PPR-like) superfamily protein (AHRD V3.3 --* AT4G19890.1)
Solyc00g104940.1	2.33665	0.38401	BAX inhibitor 1 (AHRD V3.3 *-* AT5G47120.1)
Solyc03g032060.1	2.33588	0.00488776	RING/U-box superfamily protein (AHRD V3.3 *** AT1G20823.1)
Solyc01g109140.3	2.33579	9.58728e-08	divinyl ether synthase
Solyc08g016584.1	2.3348	0.533839	UDP-glucose 4-epimerase 5 (AHRD V3.3 --* UGE5_ARATH)
Solyc07g064270.3	2.33402	1.17658e-05	Glucose-6-phosphate/phosphate-translocator family protein (AHRD V3.3 *** B9I0B8_POPTR)
Solyc05g014310.3	2.33392	4.68014e-09	multidrug resistance protein (AHRD V3.3 *** AT1G67700.5)
Solyc04g016160.3	2.3338	1.48033e-06	Glycosyltransferase, putative (AHRD V3.3 *** B9T5B7_RICCO)
Solyc07g045040.3	2.33347	1.61929e-05	2-oxoglutarate (2OG) and Fe(II)-dependent oxygenase superfamily protein (AHRD V3.3 *** AT5G20400.1)
Solyc01g109170.3	2.33242	2.07722e-09	WCOR413-like plant cold acclimation protein
Solyc01g094965.1	2.33237	0.597547	Simk1 (AHRD V3.3 *** A0A0A9JCU1_ARUDO)
Solyc01g102705.1	2.33237	0.597547	Galactose oxidase/kelch repeat superfamily protein (AHRD V3.3 --* AT3G63220.3)
Solyc01g106970.2	2.33237	0.597547	F-box family protein (AHRD V3.3 *** A0A061EZ38_THECC)
Solyc08g028980.1	2.33237	0.597547	LOW QUALITY:AP2/B3 transcriptional factor family protein (AHRD V3.3 --* A0A061DJW6_THECC)
Solyc10g074436.1	2.33237	0.597547	Retrovirus-related Pol polyprotein from transposon TNT 1-94 (AHRD V3.3 *-* POLX_TOBAC)
Solyc07g063930.3	2.33169	8.19203e-06	Organic cation transporter, putative (AHRD V3.3 *** B9SY49_RICCO)
Solyc09g082760.3	2.33169	0.124568	Aspartic proteinase (AHRD V3.3 *** A0A0B2PY44_GLYSO)
Solyc02g078290.3	2.33075	0.156524	DNA ligase-like protein (AHRD V3.3 *** AT2G33793.2)
Solyc02g064840.1	2.32991	0.594513	LOW QUALITY:8.4 kDa sulfur-rich protein, putative (AHRD V3.3 -** B9RHP2_RICCO)
Solyc05g010170.1	2.32991	0.594513	LOW QUALITY:RING/U-box superfamily protein, putative (AHRD V3.3 *** A0A061E7G0_THECC)
Solyc05g049870.3	2.32991	0.594513	Pollen-specific protein SF3, putative (AHRD V3.3 *** B9RDN9_RICCO)
Solyc06g075860.2	2.32991	0.594513	LOW QUALITY:Protein yippee-like (AHRD V3.3 *-* M1DX18_SOLTU)
Solyc08g044270.3	2.32991	0.594513	Glutamate synthase, putative (AHRD V3.3 *-* B9RII5_RICCO)
Solyc12g036380.1	2.32895	0.115549	WRKY DNA-binding protein 31 (AHRD V3.3 --* AT4G22070.4)
Solyc07g042430.1	2.32633	0.0619154	Flavin-containing monooxygenase family protein (AHRD V3.3 *** B9MT30_POPTR)
Solyc03g098630.3	2.3259	1.99752e-11	DUF789 family protein (AHRD V3.3 *-* G7KKC4_MEDTR)
Solyc01g104180.2	2.32585	0.589663	LOW QUALITY:GNS1/SUR4 membrane protein family (AHRD V3.3 *** AT3G06470.1)
Solyc01g107853.1	2.32585	0.589663	Glycosyltransferase (AHRD V3.3 *-* M1DUE9_SOLTU)
Solyc01g110785.1	2.32585	0.589663	SAUR-like auxin-responsive protein family (AHRD V3.3 *** AT5G18030.1)
Solyc02g067150.3	2.32585	0.589663	Latex abundant protein 1 (AHRD V3.3 *** B9N9R7_POPTR)
Solyc04g081950.3	2.32585	0.589663	LOW QUALITY:Di-glucose binding protein with Kinesin motor domain-containing protein (AHRD V3.3 --* AT1G72250.4)
Solyc06g009080.2	2.32585	0.589663	Eukaryotic aspartyl protease family protein (AHRD V3.3 *-* AT4G33490.2)
Solyc07g008790.2	2.32585	0.589663	Protein kinase-like protein (AHRD V3.3 *** A0A087GP50_ARAAL)
Solyc08g065245.1	2.32585	0.589663	Zinc-finger homeodomain protein 1 (AHRD V3.3 --* ZHD1_ORYSJ)
Solyc09g089970.1	2.32585	0.589663	LOW QUALITY:ABC-2 type transporter family protein (AHRD V3.3 --* AT3G55100.2)
Solyc10g007255.1	2.32585	0.589663	RELA/SPOT homolog 1 (AHRD V3.3 --* AT4G02260.4)
Solyc12g040812.1	2.32585	0.589663	LOW QUALITY:Serine/threonine protein phosphatase 7 long form isogeny (AHRD V3.3 --* A0A151R9J3_CAJCA)
Solyc07g064410.1	2.3257	0.514983	Kua-ubiquitin conjugating enzyme hybrid, localization (AHRD V3.3 *** A0A103XYI2_CYNCS)
Solyc06g063295.1	2.32546	9.71069e-07	F-box/kelch-repeat protein (AHRD V3.3 *** A0A0B2P9A5_GLYSO)
Solyc06g007380.1	2.32528	0.427767	LOW QUALITY:S-adenosyl-L-methionine-dependent methyltransferases superfamilyprotein (AHRD V3.3 *** A0A0K9NKQ9_ZOSMR)
Solyc04g080540.2	2.3251	0.0736937	DNA polymerase epsilon catalytic subunit A, putative (AHRD V3.3 *** A0A061FCM9_THECC)
Solyc11g066330.1	2.32352	0.000137708	Major facilitator superfamily protein (AHRD V3.3 *** AT2G28120.1)
Solyc03g123970.1	2.32349	0.14741	LOW QUALITY:Lipid-binding serum glycoprotein family protein isoform 2 (AHRD V3.3 *-* A0A061GA66_THECC)
Solyc02g083280.3	2.3233	2.07101e-12	Rhodanese-related sulfurtransferase (AHRD V3.3 *** B7FGV4_MEDTR)
Solyc11g011880.2	2.32306	8.46916e-05	Protein kinase (AHRD V3.3 *** A9CM11_IPONI)
Solyc10g085910.2	2.32258	1.15468e-05	Heavy metal transport/detoxification superfamily protein (AHRD V3.3 *-* AT5G02600.2)
Solyc11g017220.1	2.32236	0.250843	SNW domain-containing 1 (AHRD V3.3 *** A0A0B0PGB0_GOSAR)
Solyc01g067780.1	2.32108	0.1357	DnaJ domain-containing protein (AHRD V3.3 *** A0A103XIV0_CYNCS)
Solyc01g005930.3	2.3209	0.000646375	Lipase/lipooxygenase, PLAT/LH2 (AHRD V3.3 *** A0A118JU91_CYNCS)
Solyc02g071587.1	2.32059	0.308084	RNA-dependent RNA polymerase 2 (AHRD V3.3 --* AT4G11130.1)
Solyc10g024490.2	2.32042	6.28882e-07	Peptide transporter, putative (AHRD V3.3 *** B9S1I2_RICCO)
Solyc06g076470.3	2.31871	4.24568e-07	Plant/T7H20-70 protein (AHRD V3.3 *** G7L5L0_MEDTR)
Solyc11g010290.2	2.31694	0.109795	2-oxoglutarate/malate translocator, chloroplastic (AHRD V3.3 *** A0A1D1ZLG4_9ARAE)
Solyc11g011615.1	2.31687	0.263954	LOW QUALITY:SAUR-like auxin-responsive protein family, putative (AHRD V3.3 *** A0A061E5G9_THECC)
Solyc05g009120.3	2.31651	2.18906e-05	Core-2/I-branching beta-1,6-N-acetylglucosaminyltransferase family protein (AHRD V3.3 *** AT1G68390.1)
Solyc03g034020.3	2.31638	9.50992e-08	U-box domain-containing family protein (AHRD V3.3 *** U5GHQ7_POPTR)
Solyc11g018800.2	2.31567	4.05981e-06	Peroxidase (AHRD V3.3 *** K4D6T3_SOLLC)
Solyc07g006560.3	2.31511	1.00855e-07	Hypersensitive response assisting protein (AHRD V3.3 *** Q9SWC6_CAPAN)
Solyc04g080705.1	2.31487	5.56521e-08	Bifunctional nuclease 1 (AHRD V3.3 *** BBD1_ARATH)
Solyc09g009530.3	2.31446	5.4936e-12	alpha/beta-Hydrolases superfamily protein (AHRD V3.3 *** AT2G36290.1)
Solyc11g007635.1	2.31443	0.149116	Protein kinase superfamily protein (AHRD V3.3 --* AT1G09600.1)
Solyc09g014860.3	2.31372	0.349343	LURP-one-like protein (AHRD V3.3 *** G7KW19_MEDTR)
Solyc09g089870.3	2.31323	2.61838e-08	bHLH transcription factor 061
Solyc08g062610.3	2.30895	5.38948e-09	(S)-coclaurine N-methyltransferase (AHRD V3.3 *** W9QPZ2_9ROSA)
Solyc04g009477.1	2.30855	0.49003	S-adenosylmethionine synthase 2 (AHRD V3.3 --* METK2_PINCO)
Solyc10g078760.2	2.30855	0.49003	Seed maturation protein (AHRD V3.3 *-* A0A072VJS7_MEDTR)
Solyc04g016177.1	2.30791	0.00543564	Glycosyltransferase (AHRD V3.3 *** M1CLQ4_SOLTU)
Solyc02g089650.3	2.30771	0.0477929	DUF1262 family protein (AHRD V3.3 *** A0A072U7Y1_MEDTR)
Solyc04g050990.3	2.30704	1.80291e-05	F-box protein PP2 (AHRD V3.3 *** A0A059PC27_CICAR)
Solyc09g074490.3	2.30594	0.275487	Unknown protein (AHRD V3.3 )
Solyc10g084100.2	2.3059	0.00016794	RING/U-box superfamily protein (AHRD V3.3 *** AT3G09770.1)
Solyc09g010650.1	2.30389	7.3834e-06	RING/U-box superfamily protein (AHRD V3.3 *-* AT2G37580.1)
Solyc06g073055.1	2.30313	0.391705	LOW QUALITY:DNA repair protein reca, putative (AHRD V3.3 --* B9SVD4_RICCO)
Solyc05g009570.3	2.29986	0.494039	30S ribosomal protein 3 (AHRD V3.3 *** W9SB90_9ROSA)
Solyc06g007820.1	2.29986	0.494039	Pentatricopeptide repeat protein (AHRD V3.3 *-* A0A1B3IPW0_CAPAN)
Solyc08g082780.2	2.29986	0.494039	Transmembrane protein, putative (AHRD V3.3 -** A0A072V1A4_MEDTR)
Solyc10g011985.1	2.29986	0.494039	Zinc finger, RING/FYVE/PHD-type (AHRD V3.3 --* A0A103XI32_CYNCS)
Solyc06g043250.3	2.29852	0.355516	protein kinase family protein (AHRD V3.3 *** AT5G26150.2)
Solyc12g096570.1	2.29847	0.0184343	ARGOS (AHRD V3.3 *** C7SFP7_SOLLC)
Solyc12g017820.2	2.29793	0.308286	Golgi to ER traffic 4 (AHRD V3.3 *** A0A0B0NU26_GOSAR)
Solyc01g006510.3	2.29743	1.29291e-13	sorbitol related enzyme
Solyc11g039570.2	2.2968	0.107495	Peroxidase (AHRD V3.3 *** K4D7T6_SOLLC)
Solyc01g079130.2	2.29617	0.0857989	Pectin lyase-like superfamily protein (AHRD V3.3 *** AT1G02460.1)
Solyc03g113470.2	2.29558	2.79815e-13	HIPL1 protein (AHRD V3.3 *** A0A151S7A0_CAJCA)
Solyc04g072000.3	2.29503	0.000582713	Chitinase (AHRD V3.3 *** A0A1B1HY32_9APIA)
Solyc12g011160.2	2.29495	3.7472e-07	3-hydroxyisobutyryl-CoA hydrolase-like protein (AHRD V3.3 *** A0A072V5U1_MEDTR)
Solyc09g005150.2	2.29435	0.236819	E3 ubiquitin-protein ligase-like protein (AHRD V3.3 *** A0A1B1LUK2_VITPS)
Solyc06g076820.1	2.29301	4.12592e-09	Zinc finger (C2H2 type) family protein
Solyc08g008140.3	2.29293	0.117817	Sumo ligase, putative (AHRD V3.3 --* B9RCI3_RICCO)
Solyc05g050710.3	2.29209	0.0330316	Lecithin-cholesterol acyltransferase-like 1 (AHRD V3.3 *** A0A0B2SJV8_GLYSO)
Solyc08g068730.1	2.29111	0.000270523	Tyramine n-hydroxycinnamoyl transferase (AHRD V3.3 *** Q5D8C0_CAPAN)
Solyc09g089930.2	2.29081	2.54906e-06	ethylene responsive factor E.2
Solyc07g041840.2	2.28831	0.241613	Bromodomain transcription factor (AHRD V3.3 --* AT5G15570.1)
Solyc05g006920.3	2.28778	4.02454e-05	Major facilitator superfamily protein (AHRD V3.3 *** AT1G69860.1)
Solyc06g053400.3	2.28751	3.24906e-18	Isopropylmalate synthase (AHRD V3.3 *** K4C627_SOLLC)
Solyc12g013580.2	2.28743	3.48649e-08	Peptidyl-prolyl cis-trans isomerase, putative (AHRD V3.3 *** B9SW20_RICCO)
Solyc07g008620.1	2.28579	2.554e-07	EIX receptor 1
Solyc05g009700.3	2.28451	1.97573e-11	Amino acid transporter, putative (AHRD V3.3 *** B9ST31_RICCO)
Solyc11g044365.1	2.28423	0.470543	Mads box protein, putative (AHRD V3.3 --* B9S146_RICCO)
Solyc08g081620.3	2.2841	0.0366351	LEU13054 endo-1,4-beta-glucanase precursor
Solyc01g080570.3	2.28293	4.36613e-18	inosine-uridine preferring nucleoside hydrolase family protein (AHRD V3.3 *** AT5G18860.2)
Solyc04g016420.3	2.28243	1.33455e-10	Mediator of RNA polymerase II transcription subunit 23 (AHRD V3.3 *-* A0A061EVL7_THECC)
Solyc00g021650.1	2.28089	0.764137	LOW QUALITY:Tetratricopeptide repeat (TPR)-like superfamily protein (AHRD V3.3 --* AT5G09950.3)
Solyc00g039990.2	2.28089	0.764137	LOW QUALITY:CCA tRNA nucleotidyltransferase (AHRD V3.3 *-* W9SEV9_9ROSA)
Solyc00g042852.1	2.28089	0.764137	Retrovirus-related Pol polyprotein from transposon TNT 1-94 (AHRD V3.3 *** A0A151QV54_CAJCA)
Solyc00g117653.1	2.28089	0.764137	Glucose-6-phosphate isomerase, cytosolic 1 (AHRD V3.3 --* G6PI1_CLARO)
Solyc00g320430.1	2.28089	0.764137	LOW QUALITY:Vascular endothelial growth factor receptor 2 (AHRD V3.3 --* A0A1D1YH50_9ARAE)
Solyc01g006730.3	2.28089	0.764137	Calcium-dependent protein kinase (AHRD V3.3 *** H6UM43_TOBAC)
Solyc01g010506.1	2.28089	0.764137	methylcrotonyl-CoA carboxylase alpha chain (AHRD V3.3 --* AT1G03090.2)
Solyc01g014530.2	2.28089	0.764137	LOW QUALITY:Serine/threonine-protein kinase (AHRD V3.3 *-* K7N5H4_SOYBN)
Solyc01g017640.2	2.28089	0.764137	LOW QUALITY:Leucine-rich repeat-containing protein 2 (AHRD V3.3 --* A0A061EHQ4_THECC)
Solyc01g018025.1	2.28089	0.764137	Cytochrome P450, putative (AHRD V3.3 *** B9SBP0_RICCO)
Solyc01g060220.1	2.28089	0.764137	Cleavage and polyadenylation specificity factor subunit 1 (AHRD V3.3 --* CPSF1_ARATH)
Solyc01g065830.1	2.28089	0.764137	LOW QUALITY:S-adenosyl-L-methionine-dependent methyltransferases superfamily protein (AHRD V3.3 --* AT1G77260.1)
Solyc01g066150.1	2.28089	0.764137	Glycosyltransferase (AHRD V3.3 *-* K4AWL3_SOLLC)
Solyc01g073980.1	2.28089	0.764137	Lysine-specific demethylase 3A (AHRD V3.3 --* A0A151TQG8_CAJCA)
Solyc01g080363.1	2.28089	0.764137	Charged multivesicular body protein 1 (AHRD V3.3 *** A0A1D1YV61_9ARAE)
Solyc01g080820.1	2.28089	0.764137	LOW QUALITY:Poly [ADP-ribose] polymerase (AHRD V3.3 *-* K4BW60_SOLLC)
Solyc01g090060.1	2.28089	0.764137	LOW QUALITY:transmembrane protein, putative (DUF247) (AHRD V3.3 --* AT2G28580.5)
Solyc01g099170.3	2.28089	0.764137	Lipoxygenase (AHRD V3.3 *-* Q1HLZ8_CAPAN)
Solyc01g100680.1	2.28089	0.764137	LOW QUALITY:Werner Syndrome-like exonuclease (AHRD V3.3 *** A0A0B2ST43_GLYSO)
Solyc01g108060.2	2.28089	0.764137	Methylcrotonyl-CoA carboxylase beta chain, putative (AHRD V3.3 *-* A0A072UYJ8_MEDTR)
Solyc01g110090.1	2.28089	0.764137	LOW QUALITY:RING/U-box superfamily protein (AHRD V3.3 *** AT3G14250.1)
Solyc02g064560.1	2.28089	0.764137	LOW QUALITY:Protein PHLOEM PROTEIN 2-LIKE A10 (AHRD V3.3 *** A0A0B2PZA4_GLYSO)
Solyc02g064895.1	2.28089	0.764137	Retrovirus-related Pol polyprotein from transposon TNT 1-94 (AHRD V3.3 *-* A0A151R9X6_CAJCA)
Solyc02g065750.2	2.28089	0.764137	cytochrome P450 AB190445
Solyc02g067720.2	2.28089	0.764137	RNA exonuclease-like protein (AHRD V3.3 *** A0A072VJ45_MEDTR)
Solyc02g069000.1	2.28089	0.764137	LOW QUALITY:Zinc finger family protein (AHRD V3.3 --* B9HQP7_POPTR)
Solyc02g072370.2	2.28089	0.764137	Subtilisin-like protease (AHRD V3.3 *** Q9LWA3_SOLLC)
Solyc02g072550.1	2.28089	0.764137	Delay of germination 1, putative (AHRD V3.3 *-* A0A061GFN4_THECC)
Solyc02g086030.1	2.28089	0.764137	LOW QUALITY:WD40 domain-containing protein (AHRD V3.3 --* AT2G47410.6)
Solyc02g087160.3	2.28089	0.764137	LOW QUALITY:Pentatricopeptide repeat (PPR) superfamily protein (AHRD V3.3 --* AT3G42630.1)
Solyc02g088075.1	2.28089	0.764137	S-adenosyl-L-methionine-dependent methyltransferases superfamily protein (AHRD V3.3 --* AT3G17365.2)
Solyc03g006480.2	2.28089	0.764137	TPR and ankyrin repeat-containing 1 (AHRD V3.3 *** A0A0B0MRR0_GOSAR)
Solyc03g031500.1	2.28089	0.764137	Metallocarboxypeptidase inhibitor (AHRD V3.3 -** Q3S486_SOLTU)
Solyc03g031520.3	2.28089	0.764137	Metallocarboxypeptidase inhibitor (AHRD V3.3 -** M1D4V9_SOLTU)
Solyc03g062710.3	2.28089	0.764137	NDH-dependent cyclic electron flow 5 (AHRD V3.3 *** A0A0F7CYY3_9ROSI)
Solyc03g082355.1	2.28089	0.764137	Mitochondrial import inner membrane translocase subunit TIM16 (AHRD V3.3 --* A0A0K9Q5B1_ZOSMR)
Solyc03g082770.1	2.28089	0.764137	LOW QUALITY:Extensin-like protein Dif10 (AHRD V3.3 *** Q43504_SOLLC)
Solyc03g082780.2	2.28089	0.764137	Leucine-rich repeat receptor-like protein kinase family protein (AHRD V3.3 *-* AT4G08850.2)
Solyc03g113200.1	2.28089	0.764137	LOW QUALITY:nucleolar-like protein (AHRD V3.3 --* AT3G57780.5)
Solyc03g114260.1	2.28089	0.764137	LOW QUALITY:NAC transcription factor (AHRD V3.3 *** B3VK72_TOBAC)
Solyc03g119560.1	2.28089	0.764137	LOW QUALITY:B3 domain-containing protein family (AHRD V3.3 *** A0A151U255_CAJCA)
Solyc04g005015.1	2.28089	0.764137	Retrovirus-related Pol polyprotein from transposon TNT 1-94 (AHRD V3.3 *-* A0A151SM08_CAJCA)
Solyc04g018300.1	2.28089	0.764137	LOW QUALITY:Allene oxide cyclase 4, chloroplastic (AHRD V3.3 --* AOC4_ARATH)
Solyc04g052975.1	2.28089	0.764137	SAUR-like auxin-responsive protein family (AHRD V3.3 *-* AT5G18020.1)
Solyc04g077070.1	2.28089	0.764137	LOW QUALITY:Poly [ADP-ribose] polymerase (AHRD V3.3 *-* M1A1N8_SOLTU)
Solyc05g008015.1	2.28089	0.764137	60S ribosomal protein L31 (AHRD V3.3 *** A0A0A9FFY1_ARUDO)
Solyc05g008490.1	2.28089	0.764137	Cysteine/Histidine-rich C1 domain family protein (AHRD V3.3 --* AT2G02690.2)
Solyc05g009730.1	2.28089	0.764137	LOW QUALITY:Serine/Threonine-kinase ATM-like protein (AHRD V3.3 --* AT3G48190.3)
Solyc05g013350.3	2.28089	0.764137	Peroxidase (AHRD V3.3 *** K4BY56_SOLLC)
Solyc05g016622.1	2.28089	0.764137	Nudix family hydrolase (AHRD V3.3 *-* G7J8V6_MEDTR)
Solyc05g050015.1	2.28089	0.764137	LOW QUALITY:60S ribosomal protein L3 (AHRD V3.3 *-* RL3_ORYSJ)
Solyc06g017890.1	2.28089	0.764137	LOW QUALITY:F-box and associated interaction domains-containing protein (AHRD V3.3 --* AT4G12560.3)
Solyc06g034238.1	2.28089	0.764137	Cytochrome P450 (AHRD V3.3 *-* Q9SWE3_TOBAC)
Solyc06g036500.1	2.28089	0.764137	LOW QUALITY:Proline-rich cell wall-like protein (AHRD V3.3 *-* A0A072V261_MEDTR)
Solyc06g068070.1	2.28089	0.764137	LOW QUALITY:BTB/POZ domain-containing protein (AHRD V3.3 --* AT1G63850.1)
Solyc06g068130.3	2.28089	0.764137	Tetratricopeptide repeat (TPR)-like superfamily protein (AHRD V3.3 *-* AT5G20190.1)
Solyc06g068660.3	2.28089	0.764137	F-box/RNI superfamily protein (AHRD V3.3 *** AT1G73120.1)
Solyc06g072540.1	2.28089	0.764137	ATP synthase subunit alpha, chloroplastic (AHRD V3.3 *-* ATPA_NICTO)
Solyc07g009445.1	2.28089	0.764137	Serine/Threonine kinase domain protein (AHRD V3.3 *-* AT1G68830.1)
Solyc07g017343.1	2.28089	0.764137	LOW QUALITY:MADS-box transcription factor (AHRD V3.3 *-* A0A072UYG7_MEDTR)
Solyc07g017777.1	2.28089	0.764137	lateral signaling target-like protein (Protein of unknown function, DUF593) (AHRD V3.3 --* AT2G30690.2)
Solyc07g019500.2	2.28089	0.764137	LOW QUALITY:B3 DNA-binding domain protein (AHRD V3.3 --* G7KI94_MEDTR)
Solyc07g039557.1	2.28089	0.764137	LOW QUALITY:Retrovirus-related Pol polyprotein from transposon TNT 1-94 (AHRD V3.3 *-* A0A151R0M8_CAJCA)
Solyc07g044740.1	2.28089	0.764137	LOW QUALITY:3-hydroxyisobutyryl-CoA hydrolase-like protein (AHRD V3.3 *-* A0A072V5U1_MEDTR)
Solyc07g054860.1	2.28089	0.764137	Tyrosine decarboxylase (AHRD V3.3 *** Q000T5_ARICO)
Solyc07g063400.3	2.28089	0.764137	ABC transporter G family member (AHRD V3.3 *** A0A0K9Q0M2_ZOSMR)
Solyc08g013780.2	2.28089	0.764137	F-box/LRR protein (AHRD V3.3 *** A0A072V906_MEDTR)
Solyc08g016400.1	2.28089	0.764137	cytochrome P450, family 96, subfamily A, polypeptide 11 (AHRD V3.3 --* AT4G39500.2)
Solyc08g029340.1	2.28089	0.764137	LOW QUALITY:Seven transmembrane MLO family protein (AHRD V3.3 --* AT5G53760.2)
Solyc08g062280.2	2.28089	0.764137	Alpha-L-fucosidase 1 (AHRD V3.3 *-* W9SQK3_9ROSA)
Solyc08g067145.1	2.28089	0.764137	Sterile alpha motif (SAM) domain-containing protein (AHRD V3.3 --* AT1G70180.4)
Solyc08g068965.1	2.28089	0.764137	LOW QUALITY:Retrovirus-related Pol polyprotein from transposon TNT 1-94 (AHRD V3.3 *-* POLX_TOBAC)
Solyc08g069090.1	2.28089	0.764137	LOW QUALITY:MAP kinase kinase kinase 63
Solyc08g075060.3	2.28089	0.764137	Pectinacetylesterase family protein (AHRD V3.3 *** AT4G19420.2)
Solyc08g076380.2	2.28089	0.764137	AP2-like ethylene-responsive transcription factor (AHRD V3.3 *** A0A072TQP3_MEDTR)
Solyc08g080490.3	2.28089	0.764137	Grain softness protein (AHRD V3.3 -** G8CLQ8_9POAL)
Solyc08g080585.1	2.28089	0.764137	Thaumatin-like protein (AHRD V3.3 *** TLP_ACTDE)
Solyc09g008960.2	2.28089	0.764137	Haloacid dehalogenase-like hydrolase (HAD) superfamily protein (AHRD V3.3 *** AT2G36540.1)
Solyc09g011107.1	2.28089	0.764137	LOW QUALITY:Plant self-incompatibility protein S1 family (AHRD V3.3 *-* AT4G16195.1)
Solyc09g012020.1	2.28089	0.764137	LOW QUALITY:F-box protein (AHRD V3.3 *** W9SM54_9ROSA)
Solyc09g014260.1	2.28089	0.764137	LOW QUALITY:Pentatricopeptide repeat-containing protein (AHRD V3.3 *-* A0A199VVE7_ANACO)
Solyc09g015617.1	2.28089	0.764137	Chlorophyllide a oxygenase (AHRD V3.3 *-* W9SD87_9ROSA)
Solyc09g059980.2	2.28089	0.764137	Pectinesterase (AHRD V3.3 *** K4CTT1_SOLLC)
Solyc09g064360.1	2.28089	0.764137	LOW QUALITY:BTB/POZ domain-containing protein (AHRD V3.3 *-* A0A0B2SES8_GLYSO)
Solyc09g064490.2	2.28089	0.764137	Subtilisin-like protease SDD1 (AHRD V3.3 *** W9RB94_9ROSA)
Solyc09g066060.2	2.28089	0.764137	Homeobox-leucine zipper family protein (AHRD V3.3 *-* B9N3B2_POPTR)
Solyc09g066070.3	2.28089	0.764137	Homeobox leucine zipper protein (AHRD V3.3 *** A0A072UAM9_MEDTR)
Solyc09g072920.1	2.28089	0.764137	LOW QUALITY:F-box/RNI-like superfamily protein (AHRD V3.3 --* AT5G03100.2)
Solyc09g074500.2	2.28089	0.764137	Unknown protein (AHRD V3.3 )
Solyc10g007225.1	2.28089	0.764137	TPR repeat thioredoxin TTL1-like protein (AHRD V3.3 *-* A0A072V9X4_MEDTR)
Solyc10g009530.3	2.28089	0.764137	Unknown protein (AHRD V3.3 )
Solyc10g017690.1	2.28089	0.764137	LOW QUALITY:Kinase family protein (AHRD V3.3 *** D7MH12_ARALL)
Solyc10g017980.1	2.28089	0.764137	Chitinase (AHRD V3.3 *-* B8QVJ5_ZEAMP)
Solyc10g018935.1	2.28089	0.764137	LOW QUALITY:Plant transposase (Ptta/En/Spm family) (AHRD V3.3 *-* AT1G40087.1)
Solyc10g018990.2	2.28089	0.764137	Protein Ycf2 (AHRD V3.3 *-* YCF2_SOLLC)
Solyc10g061880.1	2.28089	0.764137	LOW QUALITY:Dihydrodipicolinate reductase, bacterial/plant (AHRD V3.3 --* AT3G59890.1)
Solyc10g076335.1	2.28089	0.764137	LOW QUALITY:Retrovirus-related Pol polyprotein from transposon TNT 1-94 (AHRD V3.3 *** A0A0B2RUA0_GLYSO)
Solyc10g079275.1	2.28089	0.764137	Carbonic anhydrase family protein (AHRD V3.3 *** D7MFG3_ARALL)
Solyc10g079330.1	2.28089	0.764137	Glycosyltransferase (AHRD V3.3 *** K4D2H4_SOLLC)
Solyc10g084557.1	2.28089	0.764137	Transducin/WD40 repeat-like superfamily protein (AHRD V3.3 --* AT5G63010.1)
Solyc11g007970.2	2.28089	0.764137	4-coumarate--CoA ligase like (AHRD V3.3 *** A0A0K9P263_ZOSMR)
Solyc11g008410.2	2.28089	0.764137	SolycHsfl3
Solyc11g012380.1	2.28089	0.764137	LOW QUALITY:Cysteine proteinase inhibitor (AHRD V3.3 *** M1B0W4_SOLTU)
Solyc11g018773.1	2.28089	0.764137	LOW QUALITY:Retrovirus-related Pol polyprotein from transposon TNT 1-94 (AHRD V3.3 *-* A0A151UBW1_CAJCA)
Solyc11g021120.1	2.28089	0.764137	NAD(P)H-quinone oxidoreductase subunit 2, chloroplastic (AHRD V3.3 *-* NU2C_BRANA)
Solyc11g021220.2	2.28089	0.764137	NAD(P)H-quinone oxidoreductase subunit I, chloroplastic (AHRD V3.3 *** K4D771_SOLLC)
Solyc11g039970.1	2.28089	0.764137	LOW QUALITY:Retrovirus-related Pol polyprotein from transposon TNT 1-94 (AHRD V3.3 --* A0A151RR69_CAJCA),Pfam:PF14223
Solyc11g044235.1	2.28089	0.764137	Retrovirus-related Pol polyprotein from transposon TNT 1-94 (AHRD V3.3 *-* A0A151TG49_CAJCA)
Solyc11g051020.2	2.28089	0.764137	Pectinesterase (AHRD V3.3 *** K4D8R4_SOLLC)
Solyc11g063490.1	2.28089	0.764137	LOW QUALITY:Glucose-6-phosphate isomerase, cytosolic 1 (AHRD V3.3 --* G6PI1_CLAFR)
Solyc11g063550.1	2.28089	0.764137	LOW QUALITY:NAC domain containing protein 16 (AHRD V3.3 --* AT1G34180.1)
Solyc11g064930.2	2.28089	0.764137	RPM1-interacting protein 4 (RIN4) family protein (AHRD V3.3 *-* AT5G19473.1)
Solyc12g008480.2	2.28089	0.764137	RING/U-box superfamily protein (AHRD V3.3 *-* AT1G60360.1)
Solyc12g009350.2	2.28089	0.764137	Protein kinase (AHRD V3.3 *** A0A0K9NJ18_ZOSMR)
Solyc12g011210.1	2.28089	0.764137	LOW QUALITY:partner of SLD five 1 (AHRD V3.3 --* AT1G80190.5)
Solyc12g017705.1	2.28089	0.764137	Transposon Ty3-I Gag-Pol polyprotein (AHRD V3.3 *-* A0A151TRI8_CAJCA)
Solyc12g019900.2	2.28089	0.764137	LOW QUALITY:MYB-related transcription factor (AHRD V3.3 *-* A0A059PRP0_SALMI)
Solyc12g044360.2	2.28089	0.764137	DNA-directed RNA polymerase subunit beta'' (AHRD V3.3 --* RPOC2_IPOPU)
Solyc00g005080.2	2.28088	0.770644	LOW QUALITY:Protein Ycf2 (AHRD V3.3 *-* YCF2_SOLLC)
Solyc00g019980.2	2.28088	0.770644	LOW QUALITY:FAM91 carboxy-terminus protein (AHRD V3.3 --* AT1G35220.5)
Solyc00g052540.1	2.28088	0.770644	LOW QUALITY:RING/FYVE/PHD zinc finger superfamily protein (AHRD V3.3 --* AT3G02890.4)
Solyc00g133110.2	2.28088	0.770644	Transposon protein, putative, Mutator sub-class (AHRD V3.3 *-* Q7XE42_ORYSJ)
Solyc00g181240.1	2.28088	0.770644	LOW QUALITY:Polygalacturonase inhibitor 1 (AHRD V3.3 --* PGIP1_ARATH)
Solyc00g249900.3	2.28088	0.770644	AP-2 complex subunit alpha-1 (AHRD V3.3 *-* AP2A1_ARATH)
Solyc00g286020.1	2.28088	0.770644	LOW QUALITY:calpain-type cysteine protease family (AHRD V3.3 --* AT1G55350.6)
Solyc00g313030.1	2.28088	0.770644	LOW QUALITY:ARM repeat superfamily protein (AHRD V3.3 --* AT1G05960.4)
Solyc01g005305.1	2.28088	0.770644	Eukaryotic aspartyl protease family protein (AHRD V3.3 --* AT4G12920.1)
Solyc01g008005.1	2.28088	0.770644	TATA-box-binding protein (AHRD V3.3 *** TBP_SOLTU)
Solyc01g008405.1	2.28088	0.770644	Pentatricopeptide repeat-containing protein (AHRD V3.3 *** A0A118JVH5_CYNCS)
Solyc01g009530.1	2.28088	0.770644	LOW QUALITY:plant/protein (AHRD V3.3 *-* AT5G43400.1)
Solyc01g010160.3	2.28088	0.770644	Beta-glucosidase, putative (AHRD V3.3 *-* B9REF8_RICCO)
Solyc01g017050.1	2.28088	0.770644	LOW QUALITY:ATP synthase subunit alpha, chloroplastic (AHRD V3.3 --* ATPA_IPOPU)
Solyc01g017140.1	2.28088	0.770644	Protein Ycf2 (AHRD V3.3 *-* YCF2_SOLLC)
Solyc01g017220.1	2.28088	0.770644	ATP synthase epsilon chain, chloroplastic (AHRD V3.3 *** ATPE_SOLLC)
Solyc01g020570.2	2.28088	0.770644	Calcium-transporting ATPase (AHRD V3.3 *-* K4D2H1_SOLLC)
Solyc01g035220.1	2.28088	0.770644	LOW QUALITY:NAD(P)H-quinone oxidoreductase subunit 2, chloroplastic (AHRD V3.3 *-* NU2C_SILLA)
Solyc01g044372.1	2.28088	0.770644	Molybdenum cofactor sulfurase family protein (AHRD V3.3 --* AT5G44720.2)
Solyc01g057685.1	2.28088	0.770644	SKP1-like 8 (AHRD V3.3 --* AT3G21830.1)
Solyc01g057856.1	2.28088	0.770644	Non-legume hemoglobin (AHRD V3.3 --* HBPL_PARRI)
Solyc01g058660.1	2.28088	0.770644	LOW QUALITY:Unknown protein (AHRD V3.3 )
Solyc01g060185.1	2.28088	0.770644	RING/U-box superfamily protein (AHRD V3.3 --* AT2G20650.2)
Solyc01g060390.1	2.28088	0.770644	Ubiquitin-conjugating enzyme 23 isoform 1 (AHRD V3.3 *-* A0A061DYZ5_THECC)
Solyc01g066100.2	2.28088	0.770644	Glycosyltransferase (AHRD V3.3 *** K4AWL3_SOLLC)
Solyc01g068320.2	2.28088	0.770644	chromatin remodeling 31 (AHRD V3.3 *** AT1G05490.1)
Solyc01g079190.2	2.28088	0.770644	LOW QUALITY:Sucrose-6F-phosphate phosphohydrolase family protein (AHRD V3.3 --* AT2G35840.4)
Solyc01g080050.3	2.28088	0.770644	basic helix-loop-helix (bHLH) DNA-binding superfamily protein (AHRD V3.3 *** AT3G06120.1)
Solyc01g081170.2	2.28088	0.770644	Beta-glucosidase, putative (AHRD V3.3 --* B9SAQ6_RICCO)
Solyc01g086880.2	2.28088	0.770644	NAD(P)H-quinone oxidoreductase subunit I, chloroplastic (AHRD V3.3 *-* NDHI_TRIBB)
Solyc01g088420.3	2.28088	0.770644	Fatty acid hydroxylase superfamily (AHRD V3.3 *-* AT1G02205.3)
Solyc01g089940.1	2.28088	0.770644	LOW QUALITY:BAX inhibitor 1 (AHRD V3.3 *-* AT5G47120.1)
Solyc01g090220.3	2.28088	0.770644	alpha/beta-Hydrolases superfamily protein (AHRD V3.3 *** AT2G44810.2)
Solyc01g091010.3	2.28088	0.770644	CRABS CLAW-like protein1a
Solyc01g095450.3	2.28088	0.770644	GDSL esterase/lipase family (AHRD V3.3 *** A0A151QZV0_CAJCA)
Solyc01g095715.1	2.28088	0.770644	sucrose-proton symporter 7 (AHRD V3.3 --* AT1G66570.3)
Solyc01g104437.1	2.28088	0.770644	gibberellin 2-oxidase 7 (AHRD V3.3 --* AT1G50960.1)
Solyc01g107460.2	2.28088	0.770644	LOW QUALITY:neuronal PAS domain protein (AHRD V3.3 *** AT5G64190.2)
Solyc01g107960.3	2.28088	0.770644	bHLH transcription factor 009
Solyc01g107970.1	2.28088	0.770644	bHLH transcription factor 077
Solyc01g108780.3	2.28088	0.770644	methylketone synthase 1a
Solyc01g112307.1	2.28088	0.770644	Retrovirus-related Pol polyprotein from transposon TNT 1-94 (AHRD V3.3 *-* A0A151SKY0_CAJCA)
Solyc02g005070.2	2.28088	0.770644	arginine-rich cyclin 1 (AHRD V3.3 --* AT2G26430.4)
Solyc02g014250.2	2.28088	0.770644	RB protein (AHRD V3.3 *** M1EX66_9SOLN)
Solyc02g014773.1	2.28088	0.770644	Retrovirus-related Pol polyprotein from transposon TNT 1-94 (AHRD V3.3 *-* A0A151R1G0_CAJCA)
Solyc02g031940.2	2.28088	0.770644	Pathogen-like protein (AHRD V3.3 *** A0A172WBY3_NICBE)
Solyc02g032303.1	2.28088	0.770644	Duplicated homeodomain-like superfamily protein (AHRD V3.3 --* AT1G14350.2)
Solyc02g032370.2	2.28088	0.770644	RING/U-box superfamily protein (AHRD V3.3 --* AT5G45290.1)
Solyc02g050183.1	2.28088	0.770644	polygalacturonase inhibitor (DUF639) (AHRD V3.3 *-* AT5G23390.1)
Solyc02g061600.1	2.28088	0.770644	LOW QUALITY:related to AP2 12 (AHRD V3.3 --* AT1G53910.2)
Solyc02g062400.3	2.28088	0.770644	expression of terpenoids 1
Solyc02g062957.1	2.28088	0.770644	LOW QUALITY:Retrovirus-related Pol polyprotein from transposon TNT 1-94 (AHRD V3.3 *-* A0A151U482_CAJCA)
Solyc02g064806.1	2.28088	0.770644	Cytochrome P450 (AHRD V3.3 *-* A0A103Y530_CYNCS)
Solyc02g066860.2	2.28088	0.770644	Ninja-family protein (AHRD V3.3 *-* A0A199VX64_ANACO)
Solyc02g067005.1	2.28088	0.770644	alpha/beta-Hydrolases superfamily protein (AHRD V3.3 --* AT5G18630.2)
Solyc02g068903.1	2.28088	0.770644	Sulfotransferase (AHRD V3.3 *** A0A022QUC0_ERYGU)
Solyc02g069360.1	2.28088	0.770644	LOW QUALITY:Eukaryotic aspartyl protease family protein (AHRD V3.3 *** AT5G45120.1)
Solyc02g069990.1	2.28088	0.770644	Rubber elongation factor protein (REF) (AHRD V3.3 --* AT2G47780.1)
Solyc02g075620.3	2.28088	0.770644	Pectinesterase (AHRD V3.3 *** K4B8N8_SOLLC)
Solyc02g077350.1	2.28088	0.770644	LOW QUALITY:26S proteasome non-ATPase regulatory subunit 3 homolog B (AHRD V3.3 --* PSD3B_ARATH)
Solyc02g077525.1	2.28088	0.770644	Six-hairpin glycosidases superfamily protein (AHRD V3.3 --* AT1G65610.1)
Solyc02g079900.1	2.28088	0.770644	Terpene synthase (AHRD V3.3 *-* G5CV49_SOLLC)
Solyc02g081480.3	2.28088	0.770644	Kinase superfamily protein, putative (AHRD V3.3 *-* A0A061FW08_THECC)
Solyc02g081870.3	2.28088	0.770644	Pleiotropic drug resistance ABC transporter (AHRD V3.3 *** W0TUG3_ACAMN)
Solyc02g088423.1	2.28088	0.770644	RecQ family ATP-dependent DNA helicase (AHRD V3.3 *-* A0A072VML8_MEDTR)
Solyc02g089670.3	2.28088	0.770644	Trichome birefringence-like 19 (AHRD V3.3 *** A0A061EH35_THECC)
Solyc02g090873.1	2.28088	0.770644	Retrovirus-related Pol polyprotein from transposon TNT 1-94 (AHRD V3.3 *-* A0A151TG49_CAJCA)
Solyc02g094230.1	2.28088	0.770644	LOW QUALITY:Dynein heavy chain 1, axonemal (AHRD V3.3 -** A0A1D1Z9S0_9ARAE)
Solyc02g094635.1	2.28088	0.770644	Glutamate formiminotransferase 1 (AHRD V3.3 --* A0A140E7Z0_MAIZE)
Solyc03g006375.1	2.28088	0.770644	Maturase K (AHRD V3.3 --* Q9GI40_LAMIN)
Solyc03g007300.2	2.28088	0.770644	LOW QUALITY:ribosomal protein L16 (AHRD V3.3 *** ATMG00080.1)
Solyc03g007730.1	2.28088	0.770644	Terpene synthase (AHRD V3.3 *** G5CV49_SOLLC)
Solyc03g019630.1	2.28088	0.770644	LOW QUALITY:DnaJ domain-containing protein (AHRD V3.3 *-* A0A103YDI9_CYNCS)
Solyc03g019970.3	2.28088	0.770644	LOW QUALITY:WAS/WASL-interacting family protein (AHRD V3.3 --* AT1G55160.2)
Solyc03g031770.3	2.28088	0.770644	ROP-interactive CRIB motif protein (AHRD V3.3 *-* A0A072U2K9_MEDTR)
Solyc03g032025.1	2.28088	0.770644	Pre-mRNA-splicing factor 3 (AHRD V3.3 --* AT1G28060.3)
Solyc03g033830.2	2.28088	0.770644	LOW QUALITY:DUF4283 domain protein (AHRD V3.3 *-* G7I744_MEDTR)
Solyc03g034201.1	2.28088	0.770644	DNA repair protein RadA-like protein (AHRD V3.3 --* AT5G50340.2)
Solyc03g034390.1	2.28088	0.770644	Lipid transfer protein (AHRD V3.3 *** S4TID2_GOSHI)
Solyc03g044743.1	2.28088	0.770644	Cytochrome P450 (AHRD V3.3 *** Q8H0I6_PETHY)
Solyc03g052970.1	2.28088	0.770644	LOW QUALITY:Maturase K (AHRD V3.3 --* M4WAG0_9POAL)
Solyc03g059050.2	2.28088	0.770644	LOW QUALITY:NADH-ubiquinone oxidoreductase chain 3 (AHRD V3.3 --* NU3M_PINSY)
Solyc03g062780.1	2.28088	0.770644	LOW QUALITY:30S ribosomal protein S7, chloroplastic (AHRD V3.3 --* RR7_TOBAC)
Solyc03g065110.1	2.28088	0.770644	LOW QUALITY:2-oxoglutarate-dependent dioxygenase (AHRD V3.3 --* Q945B1_ARATH)
Solyc03g096097.1	2.28088	0.770644	Protein yippee-like (AHRD V3.3 *** K4BJ32_SOLLC)
Solyc03g097040.2	2.28088	0.770644	Cysteine-rich protein (AHRD V3.3 -** AT2G22345.1)
Solyc03g113440.3	2.28088	0.770644	Major facilitator superfamily protein (AHRD V3.3 *** AT5G28470.2)
Solyc03g114490.2	2.28088	0.770644	Tetraspanin family protein (AHRD V3.3 --* G7JT30_MEDTR)
Solyc03g116080.2	2.28088	0.770644	LOW QUALITY:Condensin complex subunit 1 (AHRD V3.3 *-* K4D2L4_SOLLC)
Solyc03g118230.2	2.28088	0.770644	Homeodomain-like protein (AHRD V3.3 *** A0A103XY92_CYNCS)
Solyc03g122000.3	2.28088	0.770644	Cytochrome b6-f complex subunit 4 (AHRD V3.3 *** PETD_POPAL)
Solyc04g007770.3	2.28088	0.770644	Sn-1 protein (AHRD V3.3 *** Q42393_CAPAN)
Solyc04g014578.1	2.28088	0.770644	Ribulose bisphosphate carboxylase small chain 5, chloroplastic (AHRD V3.3 --* RBS5_ACEPE)
Solyc04g015380.1	2.28088	0.770644	LOW QUALITY:GDSL esterase/lipase EXL3, putative (AHRD V3.3 *** A0A061GMX5_THECC)
Solyc04g024540.2	2.28088	0.770644	Protein Ycf2 (AHRD V3.3 *-* A0A0K0K9F0_9CARY)
Solyc04g025470.1	2.28088	0.770644	LOW QUALITY:Protein Ycf2 (AHRD V3.3 --* YCF2_LOBMA)
Solyc04g025740.2	2.28088	0.770644	Homeobox-leucine zipper family protein (AHRD V3.3 *-* B9GU68_POPTR)
Solyc04g039810.1	2.28088	0.770644	Photosystem I assembly protein Ycf4 (AHRD V3.3 *** YCF4_GOSHI)
Solyc04g039820.2	2.28088	0.770644	Acetyl-coenzyme A carboxylase carboxyl transferase subunit beta, chloroplastic (AHRD V3.3 *** ACCD_SOLBU)
Solyc04g049610.3	2.28088	0.770644	LOW QUALITY:Unknown protein (AHRD V3.3 )
Solyc04g049673.1	2.28088	0.770644	50S ribosomal protein L20, chloroplastic (AHRD V3.3 *** RK20_CARPA)
Solyc04g049860.1	2.28088	0.770644	LOW QUALITY:Rho guanine nucleotide exchange factor (AHRD V3.3 *-* AT1G49290.1)
Solyc04g050300.1	2.28088	0.770644	LOW QUALITY:Leucine-rich receptor-like protein kinase family protein (AHRD V3.3 --* AT5G56040.1)
Solyc04g050970.3	2.28088	0.770644	Kinase family protein (AHRD V3.3 *** D7L628_ARALL)
Solyc04g074260.1	2.28088	0.770644	LOW QUALITY:Methyl-CpG-binding domain-containing protein 8 (AHRD V3.3 *-* A0A199UGF7_ANACO)
Solyc04g075010.1	2.28088	0.770644	LOW QUALITY:auxin response factor 9 (AHRD V3.3 --* AT4G23980.2)
Solyc04g079375.1	2.28088	0.770644	Serpin-like protein (AHRD V3.3 *-* G7J5S6_MEDTR)
Solyc04g080320.1	2.28088	0.770644	LOW QUALITY:F-box protein (AHRD V3.3 *** A0A0P0CKG2_CITMA)
Solyc04g083000.1	2.28088	0.770644	translocon at the outer envelope membrane of chloroplasts 33 (AHRD V3.3 --* AT1G02280.2)
Solyc05g005530.3	2.28088	0.770644	Tetraspanin (AHRD V3.3 *** A0A103XGG0_CYNCS)
Solyc05g007530.1	2.28088	0.770644	LOW QUALITY:F-box protein, putative (AHRD V3.3 *** Q6L3P8_SOLDE)
Solyc05g010040.2	2.28088	0.770644	homeodomain GLABROUS 2 (AHRD V3.3 --* AT1G05230.9)
Solyc05g010363.1	2.28088	0.770644	F-box/RNI/FBD-like domain protein (AHRD V3.3 *** G7I5T9_MEDTR)
Solyc05g012020.3	2.28088	0.770644	ripening inhibitor
Solyc05g014173.1	2.28088	0.770644	30S ribosomal protein S9, chloroplastic (AHRD V3.3 --* RR9_SPIOL)
Solyc05g014530.1	2.28088	0.770644	Amino acid transporter, putative (AHRD V3.3 *** B9RMN0_RICCO)
Solyc05g014820.1	2.28088	0.770644	Histone H2A (AHRD V3.3 *** K4BYK0_SOLLC)
Solyc05g018890.1	2.28088	0.770644	LOW QUALITY:histone H2A deubiquitinase (DUF3755) (AHRD V3.3 --* AT3G07565.4)
Solyc05g021145.1	2.28088	0.770644	Pentatricopeptide repeat (PPR) superfamily protein (AHRD V3.3 --* AT1G77340.1)
Solyc05g024135.1	2.28088	0.770644	LOW QUALITY:Retrovirus-related Pol polyprotein from transposon TNT 1-94 (AHRD V3.3 *-* A0A151SUC2_CAJCA)
Solyc05g045980.1	2.28088	0.770644	LOW QUALITY:kinase with adenine nucleotide alpha hydrolases-like domain-containing protein (AHRD V3.3 --* AT4G31230.2)
Solyc05g046380.1	2.28088	0.770644	LOW QUALITY:Yellow stripe-like transporter 6 (AHRD V3.3 --* T1Q4F6_ARAHY)
Solyc05g048745.1	2.28088	0.770644	LOW QUALITY:Retrovirus-related Pol polyprotein from transposon TNT 1-94 (AHRD V3.3 *-* A0A151U482_CAJCA)
Solyc05g050010.3	2.28088	0.770644	1-aminocyclopropane-1-carboxylic acid synthase-4
Solyc05g050402.1	2.28088	0.770644	Retrovirus-related Pol polyprotein from transposon TNT 1-94 (AHRD V3.3 *-* A0A151T5P9_CAJCA)
Solyc05g051190.1	2.28088	0.770644	LOW QUALITY:Nuclear migration protein nudC (AHRD V3.3 *-* A0A1D1YN56_9ARAE)
Solyc05g053460.1	2.28088	0.770644	LOW QUALITY:Plant self-incompatibility protein S1 family (AHRD V3.3 *** AT3G17080.1)
Solyc05g054030.3	2.28088	0.770644	Zinc finger family protein (AHRD V3.3 *** B9HJL4_POPTR)
Solyc05g055520.1	2.28088	0.770644	LOW QUALITY:Zinc finger CCCH domain-containing protein 22 (AHRD V3.3 --* C3H22_ORYSJ)
Solyc06g005000.3	2.28088	0.770644	RING/U-box superfamily protein (AHRD V3.3 *** AT5G37560.1)
Solyc06g005813.1	2.28088	0.770644	Copper transporter, putative (AHRD V3.3 *** A0A061GWU0_THECC)
Solyc06g008470.2	2.28088	0.770644	Protein TRANSPORT INHIBITOR RESPONSE 1 (AHRD V3.3 *-* TIR1_ARATH)
Solyc06g009710.3	2.28088	0.770644	R2R3MYB transcription factor 111
Solyc06g009940.1	2.28088	0.770644	LOW QUALITY:Photosystem I P700 chlorophyll a apoprotein A1 (AHRD V3.3 *-* PSAA_ENCLE)
Solyc06g011377.1	2.28088	0.770644	Retrovirus-related Pol polyprotein from transposon TNT 1-94 (AHRD V3.3 *** A0A151SHE2_CAJCA)
Solyc06g019120.1	2.28088	0.770644	LOW QUALITY:Acetyl-CoA carboxylase beta subunit (AHRD V3.3 --* G4LAL1_CEPSW)
Solyc06g032740.1	2.28088	0.770644	LOW QUALITY:Protein Ycf2 (AHRD V3.3 *-* YCF2_TOBAC)
Solyc06g036677.1	2.28088	0.770644	Transposon Ty3-I Gag-Pol polyprotein (AHRD V3.3 --* A0A151TH21_CAJCA)
Solyc06g048905.1	2.28088	0.770644	Transposon protein, putative, Mutator sub-class (AHRD V3.3 *-* Q10IC1_ORYSJ)
Solyc06g053540.3	2.28088	0.770644	LOW QUALITY:sucrose synthase 3 (AHRD V3.3 --* AT4G02280.1)
Solyc06g053650.2	2.28088	0.770644	2-oxoglutarate (2OG) and Fe(II)-dependent oxygenase superfamily protein (AHRD V3.3 *-* AT5G59530.1)
Solyc06g054680.1	2.28088	0.770644	LOW QUALITY:MADS-box transcription factor family protein (AHRD V3.3 *** A0A072UVN6_MEDTR)
Solyc06g060215.1	2.28088	0.770644	Retrovirus-related Pol polyprotein from transposon TNT 1-94 (AHRD V3.3 *-* A0A151QRB6_CAJCA)
Solyc06g064840.3	2.28088	0.770644	AGAMOUS MADS box factor transcription factor (AHRD V3.3 *** A0A0K9Q4Y3_ZOSMR)
Solyc06g065055.1	2.28088	0.770644	Late embryogenesis abundant protein (LEA) family protein (AHRD V3.3 --* AT1G22600.1)
Solyc06g065790.1	2.28088	0.770644	LOW QUALITY:Fertilization-related kinase 1 (AHRD V3.3 *** T2B355_SOLCH)
Solyc06g065960.1	2.28088	0.770644	LOW QUALITY:cysteine-rich repeat secretory protein, putative (DUF26) (AHRD V3.3 --* AT3G21980.1)
Solyc06g069445.1	2.28088	0.770644	DEAD-box ATP-dependent RNA helicase 25 (AHRD V3.3 --* RH25_ARATH)
Solyc06g071840.2	2.28088	0.770644	Pectate lyase (AHRD V3.3 *-* M1CKT3_SOLTU)
Solyc06g071925.1	2.28088	0.770644	LOW QUALITY:HXXXD-type acyl-transferase family protein, putative (AHRD V3.3 *-* A0A061E719_THECC)
Solyc06g072695.1	2.28088	0.770644	Retrovirus-related Pol polyprotein from transposon TNT 1-94 (AHRD V3.3 *-* A0A151RAD3_CAJCA)
Solyc06g073530.2	2.28088	0.770644	Argonaute4c
Solyc06g073920.3	2.28088	0.770644	CRABS CLAW-like protein 2a
Solyc06g075430.2	2.28088	0.770644	Protein yippee-like (AHRD V3.3 *** K4C9V4_SOLLC)
Solyc06g075950.2	2.28088	0.770644	Protein yippee-like (AHRD V3.3 *** M1DX18_SOLTU)
Solyc06g076000.1	2.28088	0.770644	WUSCHEL-related homeobox 2 (AHRD V3.3 *** A0A0B2RJI5_GLYSO)
Solyc06g082825.1	2.28088	0.770644	MLO-like protein (AHRD V3.3 *-* K4CAD7_SOLLC)
Solyc06g084095.1	2.28088	0.770644	Histone H2A (AHRD V3.3 *-* D7MHG4_ARALL)
Solyc07g006620.3	2.28088	0.770644	Receptor-like kinase (AHRD V3.3 *** G7JD52_MEDTR)
Solyc07g006720.3	2.28088	0.770644	UDP-glycosyltransferase (AHRD V3.3 *** A0A166AF65_DAUCA)
Solyc07g007530.1	2.28088	0.770644	LOW QUALITY:egg cell-secreted-like protein (DUF1278) (AHRD V3.3 -** AT2G14378.1)
Solyc07g008500.2	2.28088	0.770644	Histone-lysine N-methyltransferase (AHRD V3.3 *-* A0A0K9P7Y1_ZOSMR)
Solyc07g015830.1	2.28088	0.770644	En/Spm transposon protein-like (AHRD V3.3 *-* Q9LH00_ARATH)
Solyc07g017575.1	2.28088	0.770644	Flavin-containing monooxygenase (AHRD V3.3 --* M0RNR2_MUSAM)
Solyc07g019520.1	2.28088	0.770644	LOW QUALITY:Isocitrate lyase (AHRD V3.3 --* ACEA_RICCO)
Solyc07g019550.1	2.28088	0.770644	LOW QUALITY:Two-component response regulator (AHRD V3.3 *-* W9RKG5_9ROSA)
Solyc07g021460.2	2.28088	0.770644	Glutathione s-transferase, putative (AHRD V3.3 *** B9R999_RICCO)
Solyc07g032700.1	2.28088	0.770644	LOW QUALITY:Histone-lysine N-methyltransferase ATXR7 (AHRD V3.3 --* ATXR7_ARATH)
Solyc07g040840.2	2.28088	0.770644	Polynucleotidyl transferase, ribonuclease H-like superfamily protein (AHRD V3.3 --* AT5G61090.2)
Solyc07g041720.1	2.28088	0.770644	Germin-like protein (AHRD V3.3 *** G3F4I5_CAMSI)
Solyc07g041730.3	2.28088	0.770644	Unknown protein (AHRD V3.3 )
Solyc07g044820.1	2.28088	0.770644	LOW QUALITY:Hexosyltransferase (AHRD V3.3 *** K4CEP0_SOLLC)
Solyc07g047625.1	2.28088	0.770644	LOW QUALITY:Cytochrome c biogenesis (AHRD V3.3 *-* Q5U698_BETVU)
Solyc07g052070.2	2.28088	0.770644	Cytochrome P450 (AHRD V3.3 *** A0A118JYC4_CYNCS)
Solyc07g052805.1	2.28088	0.770644	Retrovirus-related Pol polyprotein from transposon TNT 1-94 (AHRD V3.3 *-* A0A151RDV9_CAJCA)
Solyc07g054590.1	2.28088	0.770644	LOW QUALITY:F-box family protein (AHRD V3.3 *-* T1RU12_SILVU)
Solyc07g054915.1	2.28088	0.770644	vacuolar protein sorting 11 (AHRD V3.3 --* AT2G05170.1)
Solyc07g061850.1	2.28088	0.770644	LOW QUALITY:AT hook motif DNA-binding family protein (AHRD V3.3 --* AT1G63480.7)
Solyc07g062690.1	2.28088	0.770644	LOW QUALITY:Clathrin adaptor complexes medium subunit family protein (AHRD V3.3 --* AT4G24550.3)
Solyc07g064470.3	2.28088	0.770644	Cytochrome P450 (AHRD V3.3 *-* A0A061FD55_THECC)
Solyc07g064540.2	2.28088	0.770644	E3 ubiquitin-protein ligase SHPRH (AHRD V3.3 *-* W9RI37_9ROSA)
Solyc07g065350.2	2.28088	0.770644	Pectinesterase (AHRD V3.3 *** K4CHL3_SOLLC)
Solyc08g005660.2	2.28088	0.770644	Alkyl transferase (AHRD V3.3 *** K7WQ45_SOLLC)
Solyc08g006190.2	2.28088	0.770644	transcriptional factor B3 family protein (AHRD V3.3 *** AT1G26680.4)
Solyc08g006490.2	2.28088	0.770644	transcriptional factor B3 family protein (AHRD V3.3 *** AT4G31690.1)
Solyc08g008260.2	2.28088	0.770644	Myosin heavy chain-related family protein (AHRD V3.3 *** B9GX71_POPTR)
Solyc08g041760.2	2.28088	0.770644	CCCH-type zinc fingerfamily protein with RNA-binding domain-containing protein (AHRD V3.3 --* AT5G12440.9)
Solyc08g044370.2	2.28088	0.770644	Ulp1 protease family, C-terminal catalytic domain containing protein (AHRD V3.3 *-* Q60D46_SOLDE)
Solyc08g059650.1	2.28088	0.770644	LOW QUALITY:DEGP protease 2 (AHRD V3.3 --* AT2G47940.2)
Solyc08g061853.1	2.28088	0.770644	Retrovirus-related Pol polyprotein from transposon TNT 1-94 (AHRD V3.3 *-* M8A4B1_TRIUA)
Solyc08g067120.3	2.28088	0.770644	DnaJ P58IPK-like protein (AHRD V3.3 *-* AT5G03160.1)
Solyc08g067605.1	2.28088	0.770644	Lecithin-cholesterol acyltransferase-like 4 (AHRD V3.3 --* LCAT4_ARATH)
Solyc08g067700.1	2.28088	0.770644	LOW QUALITY:Serine/threonine protein kinase, putative isoform 1 (AHRD V3.3 --* A0A061GQI4_THECC)
Solyc08g067805.1	2.28088	0.770644	Leucine-rich repeat receptor-like protein kinase family protein (AHRD V3.3 *-* AT4G08850.2)
Solyc08g069125.1	2.28088	0.770644	nitrile specifier protein 3 (AHRD V3.3 --* AT3G16390.2)
Solyc08g075235.1	2.28088	0.770644	Retrovirus-related Pol polyprotein from transposon TNT 1-94 (AHRD V3.3 *-* A0A151S4H3_CAJCA)
Solyc08g075980.1	2.28088	0.770644	LOW QUALITY:NBS-LRR resistance protein (AHRD V3.3 *-* B6E013_SOLBU)
Solyc08g077000.1	2.28088	0.770644	LOW QUALITY:Zinc finger, C2H2 (AHRD V3.3 *** A0A103XFH7_CYNCS)
Solyc08g081880.2	2.28088	0.770644	BTB/POZ domain-containing protein POB1 (AHRD V3.3 *** POB1_ARATH)
Solyc08g082513.1	2.28088	0.770644	LOW QUALITY:F-box family protein (AHRD V3.3 --* AT2G16365.4)
Solyc08g083500.2	2.28088	0.770644	Cytochrome P450 family protein (AHRD V3.3 *** U5GNW2_POPTR)
Solyc09g005730.3	2.28088	0.770644	Plant protein 1589 of unknown function (AHRD V3.3 *** AT3G55240.1)
Solyc09g007600.2	2.28088	0.770644	MYB-like transcription factor family protein (AHRD V3.3 --* G7ZYT0_MEDTR)
Solyc09g008810.3	2.28088	0.770644	Homeobox leucine zipper protein (AHRD V3.3 *** A0A072U315_MEDTR)
Solyc09g009240.1	2.28088	0.770644	Dehydration responsive element binding transcription factor (AHRD V3.3 *** W6FFV1_9ROSA)
Solyc09g010590.1	2.28088	0.770644	LOW QUALITY:Photosystem II CP47 reaction center protein (AHRD V3.3 --* PSBB_ANGEV)
Solyc09g011800.3	2.28088	0.770644	PAR1 protein (AHRD V3.3 *** A0A061EYI9_THECC)
Solyc09g011895.1	2.28088	0.770644	DUF674 family protein (AHRD V3.3 *-* G7JS94_MEDTR)
Solyc09g012010.1	2.28088	0.770644	LOW QUALITY:F-box family protein (AHRD V3.3 *** AT5G49610.1)
Solyc09g014390.1	2.28088	0.770644	LOW QUALITY:Alpha 1,4-glycosyltransferase family protein (AHRD V3.3 *** A0A061EQG3_THECC)
Solyc09g015375.1	2.28088	0.770644	FMN-linked oxidoreductases superfamily protein (AHRD V3.3 --* AT1G09400.1)
Solyc09g015495.1	2.28088	0.770644	Phosphoenolpyruvate carboxylase protein (AHRD V3.3 *-* J9XVK0_CUCSA)
Solyc09g015700.3	2.28088	0.770644	Replication factor C subunit 3 (AHRD V3.3 --* RFC3_ORYSJ)
Solyc09g031520.2	2.28088	0.770644	LOW QUALITY:Phosphoglycerate mutase family protein (AHRD V3.3 --* AT5G62840.2)
Solyc09g031522.1	2.28088	0.770644	Early-responsive to dehydration stress protein (ERD4) (AHRD V3.3 --* AT3G54510.5)
Solyc09g031810.2	2.28088	0.770644	Protein Ycf2 (AHRD V3.3 *-* YCF2_TOBAC)
Solyc09g047860.1	2.28088	0.770644	HAT transposon superfamily (AHRD V3.3 *-* A0A061G5I4_THECC)
Solyc09g061240.1	2.28088	0.770644	LOW QUALITY:D-ribose-binding periplasmic (AHRD V3.3 --* A0A0B0Q0N1_GOSAR)
Solyc09g065360.3	2.28088	0.770644	Seed maturation protein/ Late embryogenesis abundant protein (AHRD V3.3 *** A0A0K9PC32_ZOSMR)
Solyc09g065470.3	2.28088	0.770644	7S globulin (AHRD V3.3 *** Q9AUD0_SESIN)
Solyc09g065497.1	2.28088	0.770644	squamosa promoter binding protein-like 10 (AHRD V3.3 --* AT1G27370.7)
Solyc09g066040.1	2.28088	0.770644	LOW QUALITY:Subtilisin-like serine endopeptidase family protein (AHRD V3.3 --* AT1G20160.3)
Solyc09g072877.1	2.28088	0.770644	aluminum activated malate transporter family protein (AHRD V3.3 --* AT5G46610.2)
Solyc09g083310.2	2.28088	0.770644	E3 ubiquitin ligase DRIP2-like protein (AHRD V3.3 *-* A0A0B0N1B0_GOSAR)
Solyc09g091340.1	2.28088	0.770644	LOW QUALITY:Plant self-incompatibility protein S1 family (AHRD V3.3 *** AT3G17080.1)
Solyc09g092075.1	2.28088	0.770644	LOW QUALITY:Isoflavone reductase (AHRD V3.3 --* IFR_PEA)
Solyc09g092670.3	2.28088	0.770644	Cytochrome P450, putative (AHRD V3.3 *** B9R857_RICCO)
Solyc10g007090.3	2.28088	0.770644	Protein DETOXIFICATION (AHRD V3.3 *-* K4CXP0_SOLLC)
Solyc10g007270.3	2.28088	0.770644	Pollen Ole e 1 allergen/extensin (AHRD V3.3 *** A0A103XBC9_CYNCS)
Solyc10g011710.1	2.28088	0.770644	LOW QUALITY:Subtilisin-like protease (AHRD V3.3 *-* W9RY09_9ROSA)
Solyc10g017500.1	2.28088	0.770644	LOW QUALITY:Gamma-aminobutyrate transaminase 1, mitochondrial (AHRD V3.3 --* GATP1_ORYSI)
Solyc10g017930.1	2.28088	0.770644	Cytochrome b6/f complex subunit VIII (AHRD V3.3 *** A0A172W6Y6_9SOLA)
Solyc10g018770.1	2.28088	0.770644	LOW QUALITY:dentin sialophosphoprotein-like protein (AHRD V3.3 --* AT5G07940.3)
Solyc10g019115.1	2.28088	0.770644	Retrovirus-related Pol polyprotein from transposon TNT 1-94 (AHRD V3.3 *-* POLX_TOBAC)
Solyc10g047600.1	2.28088	0.770644	LOW QUALITY:Unknown protein (AHRD V3.3 )
Solyc10g047778.1	2.28088	0.770644	LOW QUALITY:HAT family dimerisation domain containing protein, expressed (AHRD V3.3 *-* Q8S6T7_ORYSJ)
Solyc10g048100.2	2.28088	0.770644	Pathogenesis-related protein-1 (AHRD V3.3 *** Q40397_NICGU)
Solyc10g049780.1	2.28088	0.770644	LOW QUALITY:bHLH transcription factor157
Solyc10g051273.1	2.28088	0.770644	Ulp1 protease family, C-terminal catalytic domain containing protein (AHRD V3.3 *-* Q60D46_SOLDE)
Solyc10g054310.1	2.28088	0.770644	LOW QUALITY:Protein kinase-like (AHRD V3.3 *-* Q5QMM2_ORYSJ)
Solyc10g054915.1	2.28088	0.770644	Ethylene-responsive transcription factor (AHRD V3.3 *** F1DGA5_COFAR)
Solyc10g055100.1	2.28088	0.770644	Mediator of RNA polymerase II transcription subunit 20-like protein (AHRD V3.3 *** A0A0U3C148_REHGL)
Solyc10g055613.1	2.28088	0.770644	Glycine cleavage T-protein family (AHRD V3.3 --* AT1G60990.3)
Solyc10g074460.2	2.28088	0.770644	Chitinase (AHRD V3.3 *** B9VRK7_CAPAN)
Solyc10g074467.1	2.28088	0.770644	low-molecular-weight cysteine-rich 21 (AHRD V3.3 *** AT4G29283.1)
Solyc10g074550.2	2.28088	0.770644	Unknown protein (AHRD V3.3 )
Solyc10g075105.1	2.28088	0.770644	LOW QUALITY:Retrovirus-related Pol polyprotein from transposon TNT 1-94 (AHRD V3.3 *-* POLX_TOBAC)
Solyc10g078940.2	2.28088	0.770644	Kinase family protein (AHRD V3.3 *** B9HA11_POPTR)
Solyc10g079400.2	2.28088	0.770644	villin 2 (AHRD V3.3 *-* AT2G41740.2)
Solyc10g080170.1	2.28088	0.770644	LOW QUALITY:Pto-like protein kinase (AHRD V3.3 --* E1AP19_CAPAN)
Solyc10g080310.2	2.28088	0.770644	Dehydration responsive element binding transcription factor (AHRD V3.3 *-* W6FTE8_9ROSA)
Solyc10g080620.1	2.28088	0.770644	LOW QUALITY:NAD(P)H-quinone oxidoreductase subunit 2 A, chloroplastic (AHRD V3.3 --* NU2C1_HORVU)
Solyc10g084750.1	2.28088	0.770644	TRM32-like protein (DUF3741) (AHRD V3.3 *** AT5G02390.3)
Solyc10g086133.1	2.28088	0.770644	ATP synthase subunit a, chloroplastic (AHRD V3.3 --* ATPI_MESVI)
Solyc10g087013.1	2.28088	0.770644	Cytochrome P450 (AHRD V3.3 *** Q9AVQ2_SOLTU)
Solyc11g005160.1	2.28088	0.770644	F-box family protein (AHRD V3.3 *** B9MX84_POPTR)
Solyc11g005410.2	2.28088	0.770644	WAT1-related protein (AHRD V3.3 *** K4D4F4_SOLLC)
Solyc11g007480.1	2.28088	0.770644	Glycosyltransferase (AHRD V3.3 *** K4D509_SOLLC)
Solyc11g011650.1	2.28088	0.770644	SAUR-like auxin-responsive protein family (AHRD V3.3 *** AT2G21210.2)
Solyc11g011875.1	2.28088	0.770644	Protein kinase (AHRD V3.3 *-* A9CM11_IPONI)
Solyc11g013670.1	2.28088	0.770644	LOW QUALITY:AP2/B3-like transcriptional factor family protein (AHRD V3.3 --* AT5G18090.1)
Solyc11g017325.1	2.28088	0.770644	Aldolase superfamily protein (AHRD V3.3 --* AT2G26800.5)
Solyc11g020550.1	2.28088	0.770644	LOW QUALITY:Forkhead-associated (FHA) domain-containing protein (AHRD V3.3 --* AT3G54350.5)
Solyc11g021010.1	2.28088	0.770644	Copia-like polyprotein/retrotransposon (AHRD V3.3 --* AT5G48050.1)
Solyc11g021300.1	2.28088	0.770644	LOW QUALITY:Ycf1 (AHRD V3.3 *-* A0A0U1ZG15_SOLCE)
Solyc11g022430.2	2.28088	0.770644	Homeobox leucine zipper protein (AHRD V3.3 *-* A0A072UAM9_MEDTR)
Solyc11g022590.1	2.28088	0.770644	trypsin inhibitor-like protein precursor
Solyc11g027645.1	2.28088	0.770644	Ribosomal RNA small subunit methyltransferase B (AHRD V3.3 --* W9QFJ5_9ROSA)
Solyc11g032220.2	2.28088	0.770644	12-oxophytodienoate reductase-like protein (AHRD V3.3 *** G7K3S4_MEDTR)
Solyc11g039350.1	2.28088	0.770644	LOW QUALITY:mitochondrial editing factor 19 (AHRD V3.3 --* AT3G05240.1)
Solyc11g039860.2	2.28088	0.770644	LOW QUALITY:Tetratricopeptide repeat (TPR)-like superfamily protein (AHRD V3.3 --* AT1G77360.2)
Solyc11g051030.1	2.28088	0.770644	Pectinesterase (AHRD V3.3 *** K4D8R5_SOLLC)
Solyc11g056280.1	2.28088	0.770644	LOW QUALITY:1,2-alpha-L-fucosidase (AHRD V3.3 --* AT4G34260.1)
Solyc11g065310.2	2.28088	0.770644	Tubulin alpha chain (AHRD V3.3 --* TBA_PRUDU)
[truncated: 23,390 more rows]

## Sheet: B
B. 1232 significantly induced genes (fold change >2 and P<0.05) upon SlRAM1 overexpression (UBIL:SlRAM1-NI vs EV-NI).
name	FoldChange	pvalue	description
Solyc12g089080.2	109.073	4.55974e-06	Glycosyltransferase (AHRD V3.3 *** M1A2F8_SOLTU)
Solyc02g094340.1	78.2215	2.62468e-24	GRAS family transcription factor (AHRD V3.3 *** A0A061ECZ9_THECC)
Solyc06g035555.1	41.2493	0.0373746	MADS-box transcription factor (AHRD V3.3 *** A0A023JBH3_9ROSI)
Solyc04g011680.2	40.6132	0.000154848	Cytochrome P450 (AHRD V3.3 *** A0A061DI80_THECC)
Solyc06g035560.2	37.0296	0.0008473	MADS-box transcription factor (AHRD V3.3 *-* G7L1F7_MEDTR)
Solyc07g018144.1	30.0516	0.00239746	DEAD/DEAH box RNA helicase family protein (AHRD V3.3 --* AT1G35530.5)
Solyc08g077330.3	28.0282	5.34508e-08	Expansin-like protein (AHRD V3.3 *** W9SU42_9ROSA)
Solyc06g035940.3	27.1019	0.000254635	Homeobox leucine zipper protein (AHRD V3.3 *** A0A072TNH2_MEDTR)
Solyc02g062300.3	26.5265	0.000227912	BURP domain protein RD22 (AHRD V3.3 *-* RD22_ARATH)
Solyc06g069720.3	22.244	0.00454012	Thioredoxin-like protein (AHRD V3.3 *** T2DNK5_PHAVU)
Solyc06g005100.3	22.0346	1.71258e-10	Phosphatidylinositol transfer protein (AHRD V3.3 *** A0A103YF13_CYNCS)
Solyc01g101180.3	19.855	8.11353e-16	viridiflorene synthase
Solyc02g066920.3	19.0172	0.00878663	chlororespiratory reduction 7 (AHRD V3.3 *** AT5G39210.1)
Solyc06g052055.1	18.6296	0.00919719	Heat shock protein 70 (AHRD V3.3 *-* Q9M4E8_CUCSA)
Solyc07g040900.2	18.0221	0.0145087	Gibberellin receptor GID1, putative (AHRD V3.3 *-* B9R9J9_RICCO)
Solyc06g036230.3	17.3858	0.0129298	Protease inhibitor/seed storage/lipid transfer protein family protein (AHRD V3.3 *-* D7LUP2_ARALL)
Solyc10g074830.1	17.1427	0.0214805	LOW QUALITY:ER-based factor for assembly of V-ATPase (AHRD V3.3 *-* AT5G52980.1)
Solyc04g039930.3	16.8089	0.0310365	12-oxophytodienoate reductase-like protein (AHRD V3.3 *-* OPRL_SOLLC)
Solyc04g040165.1	16.6765	0.00536191	3-phosphoshikimate 1-carboxyvinyltransferase (AHRD V3.3 --* A0A0B0NPY3_GOSAR)
Solyc08g082517.1	16.1515	0.0379943	LOW QUALITY:F-box family protein (AHRD V3.3 *-* B9H429_POPTR)
Solyc01g106630.2	15.9108	6.26095e-05	CBL-interacting protein kinase 23 (AHRD V3.3 --* AT1G30270.3)
Solyc12g088770.2	15.8421	0.00827201	Subtilisin-like protease (AHRD V3.3 *** A0A1D1YA45_9ARAE)
Solyc04g063350.3	15.6669	2.40415e-30	Pyruvate dehydrogenase E1 component subunit alpha (AHRD V3.3 *** A0A178WNY2_ARATH)
Solyc01g101210.3	15.6435	1.39612e-27	viridiflorene synthase
Solyc09g066400.2	15.234	7.70694e-06	Cytochrome P450 (AHRD V3.3 *** Q9AVQ2_SOLTU)
Solyc06g036505.1	14.999	0.0224526	Retrovirus-related Pol polyprotein from transposon TNT 1-94 (AHRD V3.3 *-* A0A1D1YY40_9ARAE)
Solyc03g006440.2	14.97	0.000148662	Thioesterase family protein (AHRD V3.3 *** D7KCZ7_ARALL)
Solyc04g064765.1	14.8233	0.0274291	exostosin family protein (AHRD V3.3 --* AT3G57630.3)
Solyc01g098130.2	14.7963	0.0259272	GNOM-like 1 (AHRD V3.3 --* AT5G39500.2)
Solyc03g005520.1	14.5187	1.04499e-10	Ethylene-responsive transcription factor (AHRD V3.3 *** F2Y9E9_COFAR)
Solyc05g007710.3	14.0341	0.0310697	MYB-related transcription factor (AHRD V3.3 *** A0A059PRS5_SALMI)
Solyc01g008870.2	13.694	0.0112899	Protein kinase (AHRD V3.3 *-* C6ZRQ9_SOYBN)
Solyc03g078440.3	12.7945	0.038062	Alcohol dehydrogenase, putative (AHRD V3.3 *** B9SVQ2_RICCO)
Solyc04g050735.1	12.0136	0.00664409	LOW QUALITY:Retrovirus-related Pol polyprotein from transposon TNT 1-94 (AHRD V3.3 *-* POLX_TOBAC)
Solyc02g081710.1	12.0008	0.0172818	Polyol monosaccharide transporter 8
Solyc03g019690.1	11.6244	1.48754e-27	Kunitz-type protease inhibitor (AHRD V3.3 *** Q3S481_SOLTU)
Solyc07g052370.3	11.5398	8.9293e-07	Cytochrome P450 (AHRD V3.3 *** Q9M7M3_CAPAN)
Solyc01g010280.3	11.532	0.0239677	suppressor SRP40-like protein (AHRD V3.3 *-* AT2G03630.1)
Solyc10g086250.2	11.5274	0.00693509	R2R3MYB transcription factor 75
Solyc05g046340.2	11.4842	1.18232e-07	Phosphomannomutase (AHRD V3.3 *** K4C0W7_SOLLC)
Solyc02g005430.2	11.4658	4.04325e-08	Conglutin beta 7 (AHRD V3.3 --* CONB7_LUPAN)
Solyc00g141360.1	11.1616	4.84748e-09	LOW QUALITY:Disease resistance protein (AHRD V3.3 *-* Q9SBC3_SOLLC)
Solyc09g064273.1	11.1191	0.0041373	Transposon protein, putative, CACTA, En/Spm sub-class (AHRD V3.3 *** Q2QRE9_ORYSJ)
Solyc06g076370.3	10.9729	0.0235127	low-temperature-induced protein (AHRD V3.3 *** AT3G46750.1)
Solyc01g006310.3	10.9115	2.16596e-15	SlPeroxidase
Solyc06g069727.1	10.6033	0.0311742	Thioredoxin-like protein (AHRD V3.3 *-* T2DNK5_PHAVU)
Solyc07g049550.3	10.579	3.36596e-32	1-aminocyclopropane-1-carboxylate oxidase 1 (AHRD V3.3 *** ACCO1_SOLLC)
Solyc01g109800.2	10.543	2.32089e-06	LOW QUALITY:Transmembrane protein, putative (AHRD V3.3 *-* G7J762_MEDTR)
Solyc08g077910.3	10.3119	3.4978e-39	Expansin-like protein (AHRD V3.3 *** W9S0F1_9ROSA)
Solyc07g052130.2	10.2144	0.00858701	LOW QUALITY:Sesquiterpene synthase (AHRD V3.3 *-* G8H5N3_SOLLC)
Solyc07g056707.1	10.0268	0.00980624	NEP-interacting protein, putative (DUF239) (AHRD V3.3 *-* AT4G10220.1)
Solyc04g040130.1	9.98068	2.71112e-11	Fatty acid desaturase (AHRD V3.3 *** I3RV99_9ERIC)
Solyc04g009960.3	9.92027	8.55075e-32	L-allo-threonine aldolase-related protein (AHRD V3.3 *** Q2XPX1_SOLTU)
Solyc02g090370.3	9.75931	0.0360682	Reticulon-like protein (AHRD V3.3 *** M1AMN6_SOLTU)
Solyc04g083140.2	9.75554	6.47692e-07	Cytochrome P450 (AHRD V3.3 *** Q9AVQ2_SOLTU)
Solyc04g025373.1	9.72814	0.0209583	Retrovirus-related Pol polyprotein from transposon TNT 1-94 (AHRD V3.3 *-* POLX_TOBAC)
Solyc09g092110.3	9.671	0.0424449	Light-regulated (AHRD V3.3 *** A0A0B0P5I2_GOSAR)
Solyc05g052880.3	9.50704	1.12063e-09	Plant/T7H20-70 protein (AHRD V3.3 *** A0A072U1L2_MEDTR)
Solyc08g079420.3	9.48473	1.35561e-18	Cytochrome P450 (AHRD V3.3 *-* A0A118JTP4_CYNCS)
Solyc03g013440.3	9.09066	3.03304e-12	Amino acid transporter, putative (AHRD V3.3 *** B9T0U1_RICCO)
Solyc02g090470.3	9.01447	2.0618e-29	Peroxidase (AHRD V3.3 *** K4BCJ6_SOLLC)
Solyc07g043660.3	9.00452	1.47789e-06	AMP-dependent synthetase and ligase family protein (AHRD V3.3 *** AT2G17650.1)
Solyc06g071930.1	8.51786	0.000872194	LOW QUALITY:ATPase, V1 complex, subunit B protein (AHRD V3.3 --* AT4G38510.5)
Solyc11g006570.2	8.5013	1.05198e-26	Myo-inositol oxygenase (AHRD V3.3 *** C6K2L2_SOLLC)
Solyc08g077900.3	8.47909	7.57264e-24	Expansin-like protein (AHRD V3.3 *** W9S0F1_9ROSA)
Solyc10g083440.1	8.25542	0.0256247	Glycosyltransferase (AHRD V3.3 *** K4D3D1_SOLLC)
Solyc10g079870.2	8.21983	0.00647207	Cytokinin oxidase/dehydrogenase-like (AHRD V3.3 *** I0IUR0_SOLLC)
Solyc06g066680.3	8.21048	2.04171e-12	Mitochondrial carrier protein (AHRD V3.3 *** A0A0K9PC13_ZOSMR)
Solyc03g031630.3	8.17443	6.55417e-05	Calcium-binding EF-hand family protein (AHRD V3.3 *** A0A061DTS7_THECC)
Solyc05g050890.2	8.10923	2.65513e-23	Peroxidase (AHRD V3.3 *** K4C1C1_SOLLC)
Solyc08g078170.1	8.00689	4.54438e-11	Ethylene-responsive transcription factor (AHRD V3.3 *** A0A024CAT9_BRAJU)
Solyc07g021630.3	7.97545	1.25682e-16	SlBCAT2
Solyc03g112030.2	7.86646	6.86746e-21	Cytochrome P450 (AHRD V3.3 *** A0A103XWH5_CYNCS)
Solyc06g083445.1	7.85342	0.0278266	Caffeic O-methyltransferase (AHRD V3.3 *** A0A068FLE8_PUNGR)
Solyc07g006410.1	7.84635	0.000214357	LOW QUALITY:transmembrane protein (AHRD V3.3 *** AT4G16850.1)
Solyc01g087800.2	7.84076	1.26678e-09	LOW QUALITY:Subtilisin-like protease (AHRD V3.3 *** O82777_SOLLC)
Solyc05g050870.3	7.83265	1.08406e-19	Peroxidase (AHRD V3.3 *** K4C1C0_SOLLC)
Solyc09g064760.2	7.80687	0.00791715	Exonuclease family protein (AHRD V3.3 *-* AT5G40310.2)
Solyc00g136260.1	7.65957	4.57813e-05	RING/U-box superfamily protein (AHRD V3.3 *** A0A061FKT7_THECC)
Solyc08g014090.1	7.57158	2.46899e-05	LOW QUALITY:Pentatricopeptide repeat (PPR) superfamily protein (AHRD V3.3 --* AT3G09040.3)
Solyc12g100260.1	7.47872	4.37203e-48	Fatty acid desaturase (AHRD V3.3 *-* B3SP99_CAPAN)
Solyc08g029000.3	7.463	4.15918e-23	Lipoxygenase (AHRD V3.3 *** Q43800_TOBAC)
Solyc06g083650.3	7.40045	0.000127364	GDSL esterase/lipase (AHRD V3.3 *** A0A0B2SFU0_GLYSO)
Solyc09g008750.1	7.37317	0.031753	VQ motif-containing protein, putative (AHRD V3.3 *** A0A061DH87_THECC)
Solyc09g064277.1	7.3328	1.02913e-05	Myb/SANT-like DNA-binding domain protein (AHRD V3.3 *** A0A072UYX1_MEDTR)
Solyc12g049030.1	7.25453	1.93106e-05	Fatty acid desaturase (AHRD V3.3 *** B3SP99_CAPAN)
Solyc06g072620.3	7.15589	2.33012e-07	Bidirectional sugar transporter SWEET (AHRD V3.3 *-* K4C8Y2_SOLLC)
Solyc02g076860.3	7.13169	0.0346432	Pollen Ole e 1 allergen and extensin family protein (AHRD V3.3 *** AT4G18596.1)
Solyc11g069680.1	7.08049	1.55697e-07	LOW QUALITY:HXXXD-type acyl-transferase family protein (AHRD V3.3 *** AT3G26040.1)
Solyc12g100270.2	7.0784	2.41006e-24	Fatty acid hydroxylase superfamily (AHRD V3.3 *** AT1G02205.2)
Solyc01g005500.3	6.98826	1.59402e-16	NAD(P)-binding Rossmann-fold superfamily protein (AHRD V3.3 *** A0A061EUQ7_THECC),Pfam:PF13561
Solyc11g006730.1	6.97547	2.3861e-14	Germin-like protein 1 (AHRD V3.3 *** B9HVV6_POPTR)
Solyc03g025380.3	6.97009	1.05605e-41	Peroxidase (AHRD V3.3 *** K4BF11_SOLLC)
Solyc05g014165.1	6.95187	0.0166942	REGULATOR OF G-PROTEIN SIGNALING 1 (AHRD V3.3 *-* AT3G26090.1)
Solyc08g079730.1	6.91509	2.38416e-19	Protein DETOXIFICATION (AHRD V3.3 *** K4CNX3_SOLLC)
Solyc01g096720.3	6.90757	4.26151e-20	zinc induced facilitator-like 1 (AHRD V3.3 *** AT5G13750.1)
Solyc06g075667.1	6.84795	3.27286e-05	Pentatricopeptide repeat-containing protein (AHRD V3.3 *-* A0A103Y4I4_CYNCS)
Solyc06g073165.1	6.79491	8.24202e-20	LOW QUALITY:BURP domain-containing protein (AHRD V3.3 *-* AT1G23760.1)
Solyc05g054655.1	6.67897	2.20982e-09	Zinc finger family protein (AHRD V3.3 *-* B9HM54_POPTR)
Solyc03g121540.3	6.67435	1.66045e-24	beta-galactosidase 3
Solyc09g008640.1	6.6413	0.0244175	Kinase family protein (AHRD V3.3 *** A0A061EUG0_THECC)
Solyc02g021067.1	6.6361	1.21301e-05	Retrotransposon protein (AHRD V3.3 *** E5GBB2_CUCME)
Solyc03g006230.1	6.616	9.71615e-10	LOW QUALITY:Integral membrane protein TmpA (AHRD V3.3 *** A0A0K9PA02_ZOSMR)
Solyc02g085375.1	6.58584	0.0448405	DEAD-box ATP-dependent RNA helicase 8 (AHRD V3.3 --* RH8_ARATH)
Solyc03g005450.3	6.56054	1.43035e-52	Cellulose synthase-like protein (AHRD V3.3 *** L0AUE4_POPTO)
Solyc03g096540.3	6.47182	2.50037e-13	PLAT domain-containing protein 1 (AHRD V3.3 *** PLAT1_ARATH)
Solyc08g007090.2	6.39452	0.000210199	Expansin-like protein (AHRD V3.3 *** W9SU42_9ROSA)
Solyc08g080630.3	6.32994	1.1419e-12	Ethylene-responsive proteinase inhibitor 1 (AHRD V3.3 *** IER1_SOLLC)
Solyc05g055320.3	6.28719	2.24316e-09	Peroxidase (AHRD V3.3 *** K4C2K8_SOLLC)
Solyc08g068720.1	6.2862	6.29403e-06	Tyramine n-hydroxycinnamoyl transferase (AHRD V3.3 *** Q5D8C0_CAPAN)
Solyc00g011160.2	6.25236	0.02401	Glucan endo-1,3-beta-glucosidase, basic vacuolar isoform (AHRD V3.3 --* E13B_HEVBR)
Solyc02g087070.3	6.24909	1.2338e-18	alpha-DOX1
Solyc01g057260.3	6.24211	0.000106369	transmembrane protein, putative (DUF247) (AHRD V3.3 *-* AT3G50140.2)
Solyc02g071820.3	6.23265	3.60675e-06	Receptor-like protein kinase (AHRD V3.3 *** B9I1R1_POPTR)
Solyc02g067710.2	6.19997	0.03204	ARM repeat superfamily protein (AHRD V3.3 *** AT5G14790.1)
Solyc07g042220.2	6.17034	8.50786e-05	Beta-galactosidase (AHRD V3.3 *** A0A022QEX1_ERYGU)
Solyc04g064710.3	6.16291	6.41709e-08	Alcohol dehydrogenase (AHRD V3.3 *** Q42953_TOBAC)
Solyc02g061910.1	6.15261	0.00236691	NAC domain-containing protein (AHRD V3.3 *-* A0A059ZXJ2_BOENI)
Solyc08g065555.1	6.14924	0.0175054	Retrovirus-related Pol polyprotein from transposon TNT 1-94 (AHRD V3.3 *-* A0A151RDV9_CAJCA)
Solyc09g082600.2	6.13696	0.000115235	Chlorophyllase (AHRD V3.3 *** F1BPW6_SOLPN)
Solyc12g100250.2	6.13246	1.22869e-41	Fatty acid desaturase (AHRD V3.3 *** E5D7U7_9GENT)
Solyc05g014390.3	6.09611	9.76634e-23	ABC subfamily C transporter (AHRD V3.3 *** A0A077RXF4_WHEAT)
Solyc11g011680.1	6.05424	0.00949906	SAUR-like auxin-responsive protein family (AHRD V3.3 *** AT5G18030.1)
Solyc05g054560.3	6.04244	5.05983e-14	CASP-like protein (AHRD V3.3 *** K4C2D4_SOLLC)
Solyc08g080570.3	6.04212	3.84549e-31	UDP-glucose 4-epimerase (AHRD V3.3 *** GALE1_PEA)
Solyc09g007020.2	6.01338	6.23493e-08	pathogenesis-related protein
Solyc11g044910.2	6.0038	7.37829e-21	Beta-D-xylosidase family protein (AHRD V3.3 *** B9HWX2_POPTR)
Solyc01g006530.2	5.99348	3.50955e-05	Serine/threonine-protein kinase (AHRD V3.3 *** K4ASL8_SOLLC)
Solyc04g054374.1	5.95794	0.00493472	Retrovirus-related Pol polyprotein from transposon TNT 1-94 (AHRD V3.3 *-* POLX_TOBAC)
Solyc04g064870.3	5.93995	5.60962e-05	protein early flowering 2-like
Solyc09g065560.3	5.93602	3.11197e-05	Sulfate transporter (AHRD V3.3 *** D7LTZ8_ARALL)
Solyc03g034240.3	5.85764	0.000125808	Abscisic acid-deficient 4 (AHRD V3.3 *** A0A061EPF5_THECC)
Solyc12g062940.2	5.85066	1.96783e-12	Exostosin-like (AHRD V3.3 *** Q2HVN7_MEDTR)
Solyc08g074260.3	5.82581	1.32685e-09	Cytochrome P450 (AHRD V3.3 *** Q9M7M3_CAPAN)
Solyc01g097270.3	5.79585	3.40943e-25	pathogen-induced protein
Solyc09g082330.2	5.77771	5.33843e-07	SM80.1 Vicilin (AHRD V3.3 *** A0A158RFR1_SOLME)
Solyc03g083130.2	5.7261	2.98897e-06	gamma-irradiation and mitomycin c induced 1 (AHRD V3.3 *** AT5G24280.3)
Solyc12g007040.2	5.72542	4.60263e-11	LOW QUALITY:FKBP-like peptidyl-prolyl cis-trans isomerase family protein (AHRD V3.3 --* AT4G26555.2)
Solyc07g007350.1	5.71241	1.38191e-12	LOW QUALITY:sterile alpha motif (SAM) domain protein (AHRD V3.3 *** AT2G12462.1)
Solyc08g078180.1	5.66655	4.40032e-06	Ethylene Response Factor A.1
Solyc11g005480.2	5.64734	0.0305693	Citrate binding protein (AHRD V3.3 *** Q8H9C1_SOLTU)
Solyc01g059965.1	5.60668	1.3304e-11	Beta-1,3-glucanase (AHRD V3.3 *** G9G7S0_HEVBR)
Solyc12g006280.2	5.59978	1.05582e-10	Homeodomain-like superfamily protein (AHRD V3.3 *-* AT2G40260.1)
Solyc01g098770.1	5.59859	6.73601e-05	Eukaryotic aspartyl protease family protein, putative (AHRD V3.3 *** A0A061F3Y1_THECC)
Solyc03g059123.1	5.59728	0.00638776	Transposon protein, putative, Mutator sub-class (AHRD V3.3 *-* Q2R008_ORYSJ)
Solyc03g034057.1	5.58996	3.40737e-11	Disease resistance protein (TIR-NBS-LRR class) family (AHRD V3.3 --* AT4G08450.2)
Solyc08g080300.1	5.58557	0.00270355	Sugar transporter protein 6
Solyc07g005110.3	5.58007	2.54581e-11	Receptor-like kinase CHRK1 (AHRD V3.3 *** Q9SWX8_TOBAC)
Solyc12g021175.1	5.55469	0.0180934	Retrovirus-related Pol polyprotein from transposon TNT 1-94 (AHRD V3.3 *-* A0A151SVD8_CAJCA)
Solyc10g076700.2	5.54795	1.34001e-09	Rhodanese/Cell cycle control phosphatase superfamily protein (AHRD V3.3 *** A0A061EQB9_THECC)
Solyc03g019820.3	5.53985	2.69475e-17	tonoplast intrinsic protein 3.2
Solyc11g066140.2	5.52767	9.92344e-14	P-hydroxybenzoic acid efflux pump subunit aaeB (AHRD V3.3 *** A0A061GW63_THECC)
Solyc09g009620.1	5.50738	0.0403113	Protein LITTLE ZIPPER 4 (AHRD V3.3 *** A0A199VL62_ANACO)
Solyc04g011870.1	5.50672	0.0299798	Glutaredoxin family protein (AHRD V3.3 *** B9I9V9_POPTR)
Solyc01g080870.3	5.49997	0.00908439	Peptide transporter, putative (AHRD V3.3 *** B9SKJ1_RICCO)
Solyc01g006300.3	5.49811	2.38388e-07	LECEVI1A
Solyc05g052280.3	5.47693	1.53675e-21	Peroxidase (AHRD V3.3 *** K4C1Q9_SOLLC)
Solyc11g007470.2	5.46627	0.0185541	Glycosyltransferase (AHRD V3.3 *-* K4D508_SOLLC)
Solyc04g011810.1	5.4627	0.000323514	Glutaredoxin (AHRD V3.3 *** A0A103XEX1_CYNCS)
Solyc02g071970.1	5.45385	5.31903e-05	LOW QUALITY:F-box and Leucine Rich Repeat domains containing protein (AHRD V3.3 --* AT1G80960.6)
Solyc06g053220.3	5.44086	1.64473e-09	Homeobox leucine zipper protein (AHRD V3.3 *** B8YIB0_MIRJA)
Solyc02g082890.1	5.43086	6.48501e-09	LOW QUALITY:RING/U-box superfamily protein (AHRD V3.3 *-* AT2G29840.1)
Solyc04g040090.3	5.42528	1.69895e-20	Strictosidine synthase-like protein (AHRD V3.3 *** A7WPL3_TOBAC)
Solyc04g071780.3	5.41418	4.5021e-10	Cytochrome P450 (AHRD V3.3 *** A0A103XLI8_CYNCS)
Solyc02g077290.2	5.40022	3.27842e-11	glutamate receptor 1.2
Solyc05g039950.2	5.39643	0.000314479	HXXXD-type acyl-transferase family protein (AHRD V3.3 *** AT3G26040.1)
Solyc08g066100.3	5.39556	1.76707e-09	ATP-dependent 6-phosphofructokinase (AHRD V3.3 *** A0A0V0IM90_SOLCH)
Solyc04g005610.3	5.38757	7.98842e-23	NAC domain protein NAC2
Solyc11g021360.2	5.25892	0.0108218	Protease Do-like 7 (AHRD V3.3 --* DEGP7_ARATH)
Solyc03g044560.1	5.24323	5.48372e-05	LOW QUALITY:NAC domain containing protein 35 (AHRD V3.3 --* AT2G02450.2)
Solyc09g015380.1	5.22962	6.04301e-14	Abscisic acid receptor (AHRD V3.3 *** G7KT83_MEDTR)
Solyc03g096430.1	5.19696	0.000489236	LOW QUALITY:CLIP-associating protein 1 (AHRD V3.3 --* A0A0B2NZ56_GLYSO)
Solyc06g075663.1	5.18383	2.83865e-08	Transposon protein, putative, CACTA, En/Spm sub-class (AHRD V3.3 *** Q2R1M9_ORYSJ)
Solyc09g059020.3	5.16745	1.1019e-15	Quinone-oxidoreductase QR1 (AHRD V3.3 *** Q9AYU1_TRIVS)
Solyc01g066510.2	5.15627	0.00266494	Gamete expressed 2 (AHRD V3.3 *-* A0A061ENE4_THECC)
Solyc06g053260.1	5.1313	6.39544e-05	SAUR-like auxin-responsive family protein (AHRD V3.3 *** G7J880_MEDTR)
Solyc08g080670.2	5.07381	4.93194e-09	Pathogenesis-related 5-like protein
Solyc10g050110.1	5.06233	2.40962e-22	Leucine-rich repeat receptor-like protein kinase family (AHRD V3.3 *** A0A0K9PL83_ZOSMR)
Solyc06g072210.1	5.0594	0.000793329	Kunitz trypsin inhibitor (AHRD V3.3 *** B8Y888_TOBAC)
Solyc10g050880.1	5.058	8.67608e-08	Alpha/beta-Hydrolases superfamily protein, putative (AHRD V3.3 *** A0A061E1M8_THECC)
Solyc05g055330.3	5.05682	1.37886e-12	Drug resistance transporter-like ABC domain protein (AHRD V3.3 *** A0A072VZG4_MEDTR)
Solyc10g005880.3	5.05033	1.9185e-18	Uridine kinase (AHRD V3.3 *** A0A022QIW2_ERYGU)
Solyc05g046110.3	4.97584	3.82006e-05	transferring glycosyl group transferase (DUF604) (AHRD V3.3 *** AT5G41460.1)
Solyc01g008620.3	4.97166	3.66154e-13	Beta-1,3-glucanase (AHRD V3.3 *** Q9SYX6_TOBAC)
Solyc12g013640.2	4.94919	0.000262399	ABC transporter G family member (AHRD V3.3 *** A0A0K9Q0M2_ZOSMR)
Solyc01g079930.2	4.9461	4.39046e-16	Xyloglucan-specific endoglucanase inhibitor 9 (AHRD V3.3 *** G8GYH9_SOLTU)
Solyc08g068390.3	4.94395	1.02641e-17	Fatty acid beta-oxidation multifunctional protein (AHRD V3.3 *** A0A077DAS1_9ERIC)
Solyc01g087840.3	4.92243	1.37305e-09	Subtilisin-like protease (AHRD V3.3 *** O82006_SOLLC)
Solyc11g071240.2	4.88326	0.0135119	U-box domain-containing protein 26 (AHRD V3.3 *** A0A151TDP3_CAJCA)
Solyc05g046290.3	4.88097	4.86332e-23	Xyloglucan endotransglucosylase/hydrolase (AHRD V3.3 *** K4C0W2_SOLLC)
Solyc12g096840.2	4.88021	1.10934e-19	Tyramine N-feruloyltransferase 4/11, putative (AHRD V3.3 *** B9T0B8_RICCO)
Solyc07g026675.1	4.85231	3.40843e-21	myb-like transcription factor family protein (AHRD V3.3 *-* AT5G56840.1)
Solyc04g064880.3	4.83912	9.55812e-22	Pathogen-related protein (AHRD V3.3 *** A0A1D1XC89_9ARAE)
Solyc02g077810.1	4.82988	0.000113299	LOW QUALITY:Ethylene-responsive transcription factor (AHRD V3.3 *-* A0A087HKS2_ARAAL)
Solyc12g099930.2	4.8012	4.38585e-20	alanine:glyoxylate aminotransferase (AHRD V3.3 *** AT2G13360.3)
Solyc11g007190.1	4.79045	7.90651e-06	ARM repeat superfamily protein (AHRD V3.3 --* AT3G03970.6)
Solyc12g096100.1	4.75907	0.000610676	Protein PAM68, chloroplastic (AHRD V3.3 *** PAM68_ARATH)
Solyc09g090230.2	4.75894	0.000182625	casein kinase I (AHRD V3.3 *-* AT4G14340.1)
Solyc01g087810.2	4.74877	7.31447e-13	subtilisin-like serine protease family protein
Solyc02g077800.1	4.74272	0.00138178	LOW QUALITY:Serine/arginine-rich splicing factor RSZ23 (AHRD V3.3 --* RZP23_ORYSJ)
Solyc10g007660.3	4.73786	0.033531	CASP-like protein (AHRD V3.3 *** K4CXU5_SOLLC)
Solyc11g006020.2	4.7376	0.0425744	NADH dehydrogenase-like complex O (AHRD V3.3 *** A0A0F7GYD5_9ROSI)
Solyc02g078380.3	4.72675	1.16367e-13	Stem-specific protein TSJT1 (AHRD V3.3 *** A0A151T7D1_CAJCA)
Solyc11g066270.2	4.70892	1.65248e-16	xyloglucan endotransglucosylase-hydrolase 6
Solyc03g005537.1	4.70594	1.02989e-12	Phosphate transporter (AHRD V3.3 *** Q9AYT2_TOBAC)
Solyc07g062290.3	4.69578	0.0019398	Ubiquitin domain-containing protein (AHRD V3.3 *** AT1G53400.1)
Solyc06g061215.1	4.68736	1.21443e-13	Proteinase inhibitor II (AHRD V3.3 *-* B3F0C1_TOBAC)
Solyc06g008750.1	4.65436	7.79363e-05	Glutaredoxin (AHRD V3.3 *** E9NZT9_PHAVU)
Solyc09g008560.3	4.65359	0.00180825	2-oxoglutarate (2OG) and Fe(II)-dependent oxygenase superfamily protein (AHRD V3.3 *** AT2G36690.2)
Solyc02g088517.1	4.63953	6.01456e-07	Glycosyltransferase (AHRD V3.3 *** A0A022RUH0_ERYGU)
Solyc02g067750.3	4.63916	7.10515e-07	Carbonic anhydrase (AHRD V3.3 *** B1VK36_SOLLC)
Solyc05g052680.1	4.59923	8.30464e-14	LOW QUALITY:HXXXD-type acyl-transferase family protein (AHRD V3.3 *** AT2G39980.1)
Solyc01g096175.1	4.57316	7.30377e-08	Protein yippee-like (AHRD V3.3 *** A0A0J8FX54_BETVU)
Solyc04g011860.1	4.57053	0.0045772	Glutaredoxin family protein (AHRD V3.3 *** B9I9V9_POPTR)
Solyc06g072310.3	4.56124	7.63574e-07	Homeobox-leucine zipper family protein (AHRD V3.3 *** B9N3B2_POPTR)
Solyc08g078040.3	4.55164	4.20451e-15	FAD/NAD(P)-binding oxidoreductase family protein (AHRD V3.3 *** AT2G35660.1)
Solyc05g008910.3	4.54854	2.77559e-11	Class I glutamine amidotransferase-like superfamily protein (AHRD V3.3 *-* AT5G38200.1)
Solyc08g067620.3	4.54707	3.25398e-24	Pleiotropic drug resistance ABC transporter (AHRD V3.3 *** W0TUG3_ACAMN)
Solyc12g009300.2	4.53063	6.19139e-10	fruit sucrose synthase
Solyc08g079230.1	4.51719	2.46663e-40	Bifunctional inhibitor/lipid-transfer protein/seed storage 2S albumin superfamily protein (AHRD V3.3 *** A0A061DW53_THECC)
Solyc05g016690.3	4.51561	0.000676724	Nudix hydrolase (AHRD V3.3 *** A0A061GGI6_THECC)
Solyc10g086100.2	4.50655	2.05862e-32	Proteinase inhibitor (AHRD V3.3 *** A0A0R4WSF0_TOBAC)
Solyc10g005390.3	4.47526	0.000333361	Linalool/nerolidol synthase (AHRD V3.3 *** G5CV39_SOLLC)
Solyc06g073990.2	4.40205	5.90052e-07	Gb:AAF02129.1, putative (AHRD V3.3 *** A0A061GVZ4_THECC)
Solyc07g007240.3	4.40192	1.72972e-28	Metallocarboxypeptidase inhibitor (AHRD V3.3 *** A0A0A0VBW2_SOLTU)
Solyc09g092415.1	4.39021	0.0234764	Retrovirus-related Pol polyprotein from transposon TNT 1-94 (AHRD V3.3 --* A0A151S3G9_CAJCA)
Solyc10g078220.2	4.38162	0.00120931	Cytochrome P450 (AHRD V3.3 *** A9ZT63_COPJA)
Solyc04g054950.3	4.37655	0.000137755	NAD(P)-binding Rossmann-fold superfamily protein (AHRD V3.3 *** AT5G06060.1),Pfam:PF13561
Solyc08g081265.1	4.36531	0.0169739	Flowering-promoting factor 1-like protein 3 (AHRD V3.3 --* FLP3_ORYSJ)
Solyc08g081493.1	4.35811	0.0385042	Transmembrane amino acid transporter family protein (AHRD V3.3 --* AT1G71680.2)
Solyc01g010770.3	4.33584	4.65579e-11	Hypersensitive-induced response protein (AHRD V3.3 *** Q6UNT3_CUCSA)
Solyc12g056310.2	4.33023	0.00170807	LURP-one-like protein (AHRD V3.3 *** AT1G53875.1)
Solyc06g034200.1	4.32879	0.00116118	Phosphate transporter (AHRD V3.3 *** K4C4P4_SOLLC)
Solyc03g044460.1	4.32577	3.43759e-07	LOW QUALITY:basic helix-loop-helix (bHLH) DNA-binding superfamily protein (AHRD V3.3 *-* AT3G50330.1)
Solyc05g052900.3	4.32323	4.87017e-05	Ras-related protein, expressed (AHRD V3.3 *** D8L9F8_WHEAT)
Solyc12g094380.2	4.3157	3.213e-11	Thioredoxin superfamily protein (AHRD V3.3 *** A0A061FEH2_THECC)
Solyc01g100460.3	4.30141	5.3293e-16	BZIP transcription factor family protein (AHRD V3.3 *** B9GSS6_POPTR)
Solyc03g043855.1	4.29939	3.61738e-09	NUDIX hydrolase (AHRD V3.3 *** A0A118K334_CYNCS)
Solyc07g054745.1	4.29744	0.00370199	LOW QUALITY:Wound-responsive family protein (AHRD V3.3 *** A0A061E3U8_THECC)
Solyc05g041870.1	4.29561	8.87315e-13	LOW QUALITY:Auxin-induced in root cultures protein 12, putative (AHRD V3.3 *** B9T186_RICCO)
Solyc04g054376.1	4.28645	0.0089446	Retrovirus-related Pol polyprotein from transposon TNT 1-94 (AHRD V3.3 *-* POLX_TOBAC)
Solyc10g076400.2	4.2856	1.97462e-13	Trichome birefringence-like protein (AHRD V3.3 *** G7JKP3_MEDTR)
Solyc08g068660.1	4.27378	4.36446e-07	Histidine decarboxylase (AHRD V3.3 *-* W0KR26_TOBAC)
Solyc05g052670.1	4.27336	1.69839e-11	LOW QUALITY:HXXXD-type acyl-transferase family protein (AHRD V3.3 *** AT2G39980.1)
Solyc01g079830.3	4.27284	0.046878	Fatty acid hydroxylase superfamily (AHRD V3.3 --* AT1G02205.1)
Solyc08g008080.1	4.27258	3.08911e-08	RING/U-box superfamily protein (AHRD V3.3 *** AT1G63840.1)
Solyc09g092130.3	4.26919	6.24671e-07	Sucrose-phosphate synthase (AHRD V3.3 *** A0A0U1ZVB4_LYCBA)
Solyc03g111935.1	4.26003	7.90986e-05	Cytochrome P450, putative (AHRD V3.3 *** B9RAS2_RICCO)
Solyc07g056100.1	4.25298	0.00125027	LOW QUALITY:ArgH (DUF639) (AHRD V3.3 --* AT2G21720.2)
Solyc07g062670.1	4.24934	1.08112e-12	LOW QUALITY:Clavata3/ESR (CLE) gene family member (AHRD V3.3 --* A0A072TRR8_MEDTR)
Solyc06g064780.1	4.24688	0.0338068	LOW QUALITY:NBS-coding resistance gene analog (AHRD V3.3 *-* B3V824_TOBAC)
Solyc01g108460.2	4.22773	1.34313e-10	Carboxypeptidase (AHRD V3.3 *-* K4B361_SOLLC)
Solyc06g043113.1	4.20709	0.00820994	Serine/threonine protein phosphatase 7 long form isogeny (AHRD V3.3 *-* A0A151R878_CAJCA)
Solyc03g111720.3	4.20305	1.90505e-09	Peptide methionine sulfoxide reductase (AHRD V3.3 *** MSRA_SOLLC)
Solyc05g053100.3	4.2023	1.13353e-07	Dihydrolipoyl dehydrogenase (AHRD V3.3 *** W9QVW5_9ROSA)
Solyc05g013530.3	4.1965	4.79025e-11	Octicosapeptide/Phox/Bem1p domain-containing protein kinase (AHRD V3.3 *** A0A0K9NT10_ZOSMR)
Solyc06g006000.3	4.19128	1.25358e-07	Maternal effect embryo arrest 59 (AHRD V3.3 *** A0A061GXA8_THECC)
Solyc10g047170.2	4.17949	2.10108e-18	sulfate transporter 1
Solyc08g068450.1	4.17472	0.00165413	LOW QUALITY:Serine/threonine-protein phosphatase 2A regulatory subunit delta isoform (AHRD V3.3 --* A0A1D1YJ73_9ARAE)
Solyc06g054570.1	4.16978	0.00167146	Glutaredoxin family protein (AHRD V3.3 *** D7LYE9_ARALL)
Solyc09g082530.2	4.1458	4.1776e-12	Leucine-rich repeat receptor-like protein kinase family (AHRD V3.3 *** A0A0K9PTR8_ZOSMR)
Solyc10g080270.1	4.13981	4.26209e-13	LOW QUALITY:SPOC domain / Transcription elongation factor S-II protein (AHRD V3.3 --* AT5G11430.6)
Solyc11g006360.1	4.13956	0.00233335	LOW QUALITY:TPR1 (AHRD V3.3 *-* F2XF89_SOYBN)
Solyc10g005360.3	4.13555	0.0466891	Gibberellin 2-beta-dioxygenase (AHRD V3.3 *** G7K109_MEDTR)
Solyc10g078230.2	4.13116	1.55741e-08	Cytochrome P450 (AHRD V3.3 *** A0A103VZI8_CYNCS)
Solyc10g018120.2	4.12608	0.000992031	neuronal PAS domain protein (AHRD V3.3 *** AT2G40390.1)
Solyc02g089140.2	4.12305	7.63734e-08	LOW QUALITY:SIN3-like 1 (AHRD V3.3 --* AT3G01320.2)
Solyc06g060010.3	4.1167	6.63248e-05	Terpene synthase (AHRD V3.3 *** G5CV42_SOLLC)
Solyc10g080670.2	4.11458	3.76243e-07	Transmembrane protein, putative (AHRD V3.3 *** A2Q5V9_MEDTR)
Solyc01g015080.3	4.11032	4.06395e-11	Peroxidase (AHRD V3.3 *** K4AUE2_SOLLC)
Solyc01g060200.2	4.08765	0.0199446	3'-5' exonuclease domain-containing protein (AHRD V3.3 *** A0A103XRN2_CYNCS)
Solyc12g027880.2	4.07979	0.0375676	Amino acid transporter, putative (AHRD V3.3 *** B9RAK8_RICCO)
Solyc07g026650.3	4.07512	0.00430833	1-aminocyclopropane-1-carboxylate oxidase 5
Solyc01g091030.3	4.07077	3.12195e-11	Small auxin up-regulated RNA1
Solyc04g077580.3	4.05592	0.0105261	Phytosulfokines 3, putative (AHRD V3.3 *** A0A061FFM9_THECC)
Solyc11g069020.2	4.05391	2.13437e-06	Disease resistance protein (AHRD V3.3 *** A0A118JXS4_CYNCS)
Solyc09g009985.1	4.04706	4.6207e-09	2-oxoglutarate (2OG) and Fe(II)-dependent oxygenase superfamily protein (AHRD V3.3 *** AT1G06620.1)
Solyc08g074495.1	4.0374	1.84722e-07	Glycosyltransferase (AHRD V3.3 *** A0A022RAZ3_ERYGU)
Solyc07g056090.1	4.02396	9.74335e-12	LOW QUALITY:Non-specific lipid-transfer protein 4.3 (AHRD V3.3 --* NLT43_HORVU)
Solyc05g050280.3	4.01576	3.92502e-43	Auxin-responsive GH3 family protein (AHRD V3.3 *** AT2G46370.4)
Solyc09g066150.1	4.01256	0.00231677	Cytochrome P450, putative (AHRD V3.3 *** B9S4U5_RICCO)
Solyc06g065850.2	4.01152	9.01635e-06	SPFH/Band 7/PHB domain-containing membrane-associated protein family (AHRD V3.3 *** AT5G25260.1)
Solyc03g020050.3	4.01131	3.7784e-33	VIROID-INDUCIBLE PROTEINASE INHIBITOR II
Solyc09g009980.2	4.00157	0.01293	Small auxin up-regulated RNA70
Solyc06g050870.3	3.99978	0.0157402	Hypoxia-responsive family protein (AHRD V3.3 *** A0A061FYY0_THECC)
Solyc05g026570.3	3.99404	0.0211132	Chlororespiratory reduction 3 (AHRD V3.3 *** A0A0F7CZ71_9ROSI)
Solyc02g084005.1	3.98564	0.0298995	SAUR-like auxin-responsive protein family (AHRD V3.3 *** AT4G34760.1)
Solyc05g041200.3	3.97799	2.16057e-12	4-hydroxyphenylpyruvate dioxygenase (AHRD V3.3 *** K4C0A1_SOLLC)
Solyc08g074490.3	3.97775	0.00239402	Glycosyltransferase (AHRD V3.3 --* M5XW04_PRUPE)
Solyc04g008080.1	3.97194	3.10054e-07	LOW QUALITY:Dirigent protein (AHRD V3.3 *** K4BNW4_SOLLC)
Solyc12g009650.2	3.96849	0.0122084	Sl proline-rich protein
Solyc12g006560.2	3.96814	0.000110594	Early nodulin-93 (AHRD V3.3 *** A0A061GV12_THECC)
Solyc01g106105.1	3.95815	0.000170537	LOW QUALITY:F-box family protein with a domain of Uncharacterized protein function, putative (AHRD V3.3 *-* A0A061E0S9_THECC)
Solyc12g014355.1	3.94685	3.57597e-10	Leucine-rich repeat transmembrane protein kinase (AHRD V3.3 *-* AT1G53430.1)
Solyc01g100095.1	3.94405	1.27118e-05	RING/U-box superfamily protein, putative (AHRD V3.3 *** A0A061E1W0_THECC)
Solyc05g014290.3	3.94394	0.0200439	R2R3MYB transcription factor 40
Solyc03g020030.3	3.94288	0.0017554	Pin-II type proteinase inhibitor 69 (AHRD V3.3 *** A0A097J9C9_CAPAN)
Solyc07g007400.3	3.90269	2.94849e-06	Leucine-rich repeat family protein (AHRD V3.3 *** AT1G15740.1)
Solyc08g080650.2	3.90093	1.19979e-16	PATHOGENESIS RELATED PROTEIN P23
Solyc05g055400.3	3.90059	1.29254e-06	Cytochrome P450 (AHRD V3.3 *** D9MWM1_SOLTO)
Solyc03g122070.2	3.89222	2.3176e-13	ABC transporter B family-like protein (AHRD V3.3 *** G7L8C5_MEDTR)
Solyc12g008840.2	3.88257	8.03815e-18	beta-galactosidase 4
Solyc04g016460.3	3.87724	0.0369221	receptor-like kinase in flowers 1 (AHRD V3.3 --* AT1G29750.2)
Solyc05g006790.2	3.87153	3.03125e-06	Actin cross-linking protein, putative (AHRD V3.3 *** A0A061E7B5_THECC)
Solyc05g045705.1	3.86225	0.00299887	CTD small phosphatase-like protein 2, putative (AHRD V3.3 *** A0A061F6J6_THECC)
Solyc07g053030.3	3.86071	4.55107e-26	GH3 family protein (AHRD V3.3 *** A0A0K9NRD8_ZOSMR)
Solyc11g069750.2	3.85466	1.62429e-12	High-affinity nitrate transporter (AHRD V3.3 *** Q76IJ7_PRUPE)
Solyc03g096550.3	3.8418	2.79335e-07	PLAT domain-containing protein 1 (AHRD V3.3 *** PLAT1_ARATH)
Solyc07g009435.1	3.84019	1.53231e-13	Proteinase inhibitor (AHRD V3.3 --* A0A0R4WFE9_TOBAC)
Solyc08g007980.3	3.83159	2.55508e-07	LURP-one-like protein (AHRD V3.3 *** AT1G53875.1)
Solyc03g078490.3	3.82484	1.15973e-10	Glycosyltransferase (AHRD V3.3 *** K4BHS7_SOLLC)
Solyc02g065090.3	3.82346	3.09833e-08	Patatin (AHRD V3.3 *** A0A0E0J487_ORYNI)
Solyc11g011660.2	3.81691	0.000702282	SAUR-like auxin-responsive protein family, putative (AHRD V3.3 *** A0A061DYM7_THECC)
Solyc04g008450.3	3.81609	0.000444684	Potassium transporter (AHRD V3.3 *-* K4BP01_SOLLC)
Solyc06g068570.3	3.81116	1.13026e-14	AP2-like ethylene-responsive transcription factor
Solyc11g008820.2	3.80791	3.04184e-16	Endoglucanase (AHRD V3.3 *** A0A0V0II53_SOLCH)
Solyc06g066420.3	3.80027	4.03437e-07	Oxidative stress 3, putative isoform 1 (AHRD V3.3 *** A0A061GC09_THECC)
Solyc06g072700.3	3.79997	0.0161789	Heavy metal transport/detoxification superfamily protein (AHRD V3.3 *** AT5G50740.5)
Solyc01g073860.3	3.782	1.86153e-10	Cysteine/Histidine-rich C1 domain family protein (AHRD V3.3 *** AT2G44380.1)
Solyc07g052120.3	3.77886	3.60904e-07	Sesquiterpene synthase (AHRD V3.3 *-* G8H5N2_SOLHA)
Solyc04g071690.3	3.7749	2.45298e-07	Alba DNA/RNA-binding protein (AHRD V3.3 *-* AT1G76010.2)
Solyc04g081590.3	3.7645	2.37167e-18	Non-specific serine/threonine protein kinase (AHRD V3.3 *** K4BVN8_SOLLC)
Solyc01g066190.1	3.76284	2.54854e-07	LOW QUALITY:Splicing factor 3B subunit 3 (AHRD V3.3 --* A0A0B2RZM2_GLYSO)
Solyc12g057040.2	3.7522	1.48557e-09	cryptochrome 1b
Solyc10g076670.2	3.75068	6.58563e-17	2-oxoglutarate (2OG) and Fe(II)-dependent oxygenase superfamily protein (AHRD V3.3 *** A0A061FM72_THECC)
Solyc05g056500.1	3.74852	0.00658304	U-box domain-containing protein 25 (AHRD V3.3 *** W9QUC2_9ROSA)
Solyc01g007830.2	3.74499	0.0481455	Condensin complex subunit 2 (AHRD V3.3 --* CND2_ARATH)
Solyc00g170200.1	3.74237	1.6032e-05	LOW QUALITY:Sigma factor sigB regulation protein rsbQ (AHRD V3.3 *** A0A0B2Q4V2_GLYSO)
Solyc03g005530.1	3.73759	2.5304e-11	Phosphate transporter (AHRD V3.3 *** Q9AYT2_TOBAC)
Solyc03g121510.3	3.72448	0.00699696	Cytochrome P450, putative (AHRD V3.3 *** B9SN45_RICCO)
Solyc06g061210.3	3.72167	1.59723e-09	Galactoside 2-alpha-L-fucosyltransferase (AHRD V3.3 *** FUT1_PEA)
Solyc05g041530.3	3.7203	7.02266e-20	Carboxypeptidase (AHRD V3.3 *** K4C0D5_SOLLC)
Solyc03g111130.1	3.71733	0.00123455	Malate synthase (AHRD V3.3 *** K4BJX6_SOLLC)
Solyc03g113710.3	3.69312	5.40592e-13	Formin-like protein (AHRD V3.3 *** K4BKM3_SOLLC)
Solyc03g007690.1	3.69178	0.0258226	ABC transporter family protein (AHRD V3.3 *** U5FQ57_POPTR)
Solyc01g091050.3	3.68952	2.94072e-07	Pectinesterase (AHRD V3.3 *** K4AZ45_SOLLC)
Solyc10g078205.1	3.68598	0.0128514	Cytochrome P450 (AHRD V3.3 *-* A9ZT63_COPJA)
Solyc08g068870.3	3.68558	0.0161834	aspartate protease family protein
Solyc01g081340.3	3.67799	1.71487e-07	S-adenosyl-L-methionine:salicylic acid carboxyl methyltransferase 1 (AHRD V3.3 *** B5TVE1_TOBAC)
Solyc06g009050.3	3.67454	2.48549e-12	Adenine nucleotide alpha hydrolases-like superfamily protein (AHRD V3.3 *** AT2G47710.1)
Solyc02g071875.1	3.67215	1.3462e-08	Leucine-rich repeat receptor-like protein kinase (AHRD V3.3 *** C0LGF2_ARATH)
Solyc01g060020.3	3.67115	2.04319e-06	beta-1,3-glucanase TOMB13GLUB
Solyc10g050980.1	3.65499	0.0195352	PAB-dependent poly(A)-specific ribonuclease subunit PAN2 (AHRD V3.3 -** A0A1D1XPR6_9ARAE)
Solyc03g097660.2	3.65357	0.0443464	LOW QUALITY:nuclear polyadenylated RNA-binding protein (AHRD V3.3 --* AT5G50830.2)
Solyc01g107060.2	3.65329	0.0324551	LOW QUALITY:3beta-hydroxysteroid-dehydrogenase/decarboxylase isoform 2 (AHRD V3.3 --* HSDD2_ARATH)
Solyc01g056725.1	3.65137	0.00701115	NADH dehydrogenase subunit 5 (AHRD V3.3 *-* A0A1C9IAH4_9LAMI)
Solyc07g053300.1	3.64809	5.481e-07	ABC transporter family protein (AHRD V3.3 *** B9I1V7_POPTR)
Solyc03g098740.1	3.6426	0.0013122	Kunitz trypsin inhibitor (AHRD V3.3 *** B8Y888_TOBAC)
Solyc07g008130.3	3.63694	2.51296e-07	Blue copper-like protein (AHRD V3.3 *** A0A0B0PL86_GOSAR)
Solyc02g071593.1	3.63644	0.0440744	trehalose-6-phosphate synthase (AHRD V3.3 *-* AT1G78580.4)
Solyc03g005500.1	3.63156	0.0113077	Ethylene-responsive transcription factor (AHRD V3.3 *** W9R427_9ROSA)
Solyc05g052890.3	3.63134	4.02208e-12	Cytochrome f (AHRD V3.3 --* CYF_PINTH)
Solyc02g083730.3	3.62865	2.09368e-11	Rhodanese-related sulfurtransferase (AHRD V3.3 *** G7JXI1_MEDTR)
Solyc08g021870.2	3.62756	0.000181373	Ankyrin repeat-containing protein (AHRD V3.3 *-* A0A124SAK7_CYNCS)
Solyc12g100170.1	3.62443	0.000165352	LOW QUALITY:2-oxoglutarate-dependent dioxygenase-related family protein (AHRD V3.3 *** B9GL08_POPTR)
Solyc05g055370.1	3.61985	0.00273174	LOW QUALITY:Transmembrane 9 superfamily member (AHRD V3.3 --* A0A199W436_ANACO)
Solyc01g006910.3	3.61405	1.80982e-06	RING/U-box superfamily protein (AHRD V3.3 *** AT5G06490.1)
Solyc06g007970.3	3.61261	0.00310463	Tetratricopeptide repeat (TPR)-like superfamily protein (AHRD V3.3 *** AT5G48850.1)
Solyc10g017630.2	3.61228	0.0047391	MADS-box transcription factor (AHRD V3.3 *** Q1EMR8_PLAMJ)
Solyc11g006230.2	3.61144	0.0176434	GRF1-interacting factor-like protein (AHRD V3.3 *** G7I6V2_MEDTR)
Solyc06g007370.1	3.60871	2.06791e-05	LOW QUALITY:6,7-dimethyl-8-ribityllumazine synthase (AHRD V3.3 *** AT2G30230.1)
Solyc02g077070.3	3.59927	2.3668e-08	Photosystem II reaction center protein K (AHRD V3.3 --* PSBK_LIRTU)
Solyc12g005850.2	3.58355	6.5838e-11	Protein DETOXIFICATION (AHRD V3.3 *** K4DBC3_SOLLC)
Solyc10g080030.2	3.58089	0.0380793	MADS-box transcription factor (AHRD V3.3 *** A0A072VJL7_MEDTR)
Solyc05g008110.3	3.5743	4.76967e-09	hydroxyproline-rich glycoprotein family protein (AHRD V3.3 --* AT1G23040.3)
Solyc12g007030.2	3.57353	1.71508e-14	Aldehyde dehydrogenase, putative (AHRD V3.3 *** B9RKT6_RICCO)
Solyc10g051120.2	3.56828	0.00061106	Mitochondrial pyruvate carrier (AHRD V3.3 *-* M1AEY6_SOLTU)
Solyc09g018460.1	3.56459	5.69093e-05	LOW QUALITY:GRAS5
Solyc03g122050.1	3.54423	1.34264e-06	ABC transporter B family-like protein (AHRD V3.3 *-* G7L8C5_MEDTR)
Solyc05g054380.2	3.54055	0.000676355	Major allergen d 1 (AHRD V3.3 *** Q8L6K9_MALDO)
Solyc08g069110.3	3.53858	2.66305e-05	NAD-dependent epimerase/dehydratase family protein (AHRD V3.3 *** AT1G53500.1)
Solyc08g080700.2	3.53082	0.0217723	carboxyl-terminal peptidase (DUF239) (AHRD V3.3 *** AT5G18460.1)
Solyc07g017610.3	3.51894	6.67422e-24	Lysine-ketoglutarate reductase/saccharopine dehydrogenase (AHRD V3.3 *** G7JS28_MEDTR)
Solyc04g077745.1	3.51529	0.0109397	NADH-ubiquinone oxidoreductase-like protein (AHRD V3.3 *-* AT5G67590.1)
Solyc03g111140.3	3.51477	2.5891e-14	Malate synthase (AHRD V3.3 *** K4BJX7_SOLLC)
Solyc07g054800.1	3.51428	0.000462249	LOW QUALITY:Wound-responsive family protein (AHRD V3.3 *** AT4G10265.1)
Solyc07g006610.3	3.50618	1.30853e-12	Tyrosine kinase family protein (AHRD V3.3 *** G7JD53_MEDTR)
Solyc11g069180.2	3.50284	1.24587e-19	Acyl-CoA dehydrogenase (AHRD V3.3 *** G7JQF7_MEDTR)
Solyc01g006840.3	3.4999	6.46038e-07	Calcium-dependent protein kinase, putative (AHRD V3.3 *** B9RL17_RICCO)
Solyc11g065095.1	3.49463	0.0200185	Retrovirus-related Pol polyprotein from transposon TNT 1-94 (AHRD V3.3 --* A0A151U6I4_CAJCA)
Solyc11g069030.2	3.49089	4.48013e-07	blind
Solyc09g011110.1	3.49033	0.0117575	LOW QUALITY:Zinc finger, C2H2 (AHRD V3.3 *** A0A118K1X3_CYNCS)
Solyc05g007060.3	3.48782	5.19331e-15	Plant/T7N9-9 protein (AHRD V3.3 *** G7K9S8_MEDTR)
Solyc04g071340.3	3.47093	7.06244e-06	Fructose-1,6-bisphosphatase (AHRD V3.3 *** A0A068JD95_TOBAC)
Solyc11g005190.2	3.46878	2.28649e-06	Transducin/WD40 repeat-like superfamily protein (AHRD V3.3 *** AT5G23730.1)
Solyc01g105070.3	3.46833	9.90489e-22	LECEVI16G peroxidase precursor
Solyc00g247300.3	3.46519	0.0037953	Cytochrome P450 family protein (AHRD V3.3 *** B9HFW6_POPTR)
Solyc08g080560.2	3.46031	4.91645e-14	CASP-like protein (AHRD V3.3 *** V4TQ43_9ROSI)
Solyc04g079080.2	3.4576	5.83615e-28	LOW QUALITY:Calcium-binding EF-hand (AHRD V3.3 *-* A0A103YCM4_CYNCS)
Solyc03g113480.1	3.45096	2.19649e-06	LOW QUALITY:arginine N-methyltransferase, putative (DUF688) (AHRD V3.3 --* AT2G30990.5)
Solyc08g005120.3	3.44496	5.6736e-12	Cinnamoyl-CoA reductase-like protein (AHRD V3.3 *** G7KDR3_MEDTR)
Solyc12g099790.2	3.44041	0.000330595	Calcium-dependent protein kinase, putative (AHRD V3.3 *** B9SJ93_RICCO)
Solyc09g089580.3	3.42653	0.000767221	2-oxoglutarate (2OG) and Fe(II)-dependent oxygenase superfamily protein (AHRD V3.3 *** AT1G06620.1)
Solyc08g080310.1	3.42536	0.00205039	Protein DETOXIFICATION (AHRD V3.3 *** K4CP31_SOLLC)
Solyc05g055510.3	3.42415	1.98299e-12	Pectate lyase (AHRD V3.3 *** K4C2M7_SOLLC)
Solyc05g055550.3	3.42376	5.21502e-10	TSA: Wollemia nobilis Ref_Wollemi_Transcript_5463_1093 transcribed RNA sequence (AHRD V3.3 *** A0A0C9RPH1_9SPER)
Solyc01g098140.3	3.4106	6.18516e-18	alpha/beta-Hydrolases superfamily protein (AHRD V3.3 *** AT2G45600.1)
Solyc05g025687.1	3.40563	0.018313	Respiratory burst oxidase, putative (AHRD V3.3 *-* B9RR53_RICCO)
Solyc10g079690.2	3.39936	0.00919299	callose synthase 1 (AHRD V3.3 --* AT1G05570.4)
Solyc02g087090.3	3.39751	4.8396e-07	alpha-DOX2
Solyc04g008250.1	3.3953	6.67484e-16	PURPLE ACID PHOSPHATASE family protein (AHRD V3.3 *** U5G823_POPTR)
Solyc01g079940.3	3.39092	8.34786e-12	Eukaryotic aspartyl protease family protein (AHRD V3.3 *** AT1G03220.1)
Solyc10g083580.2	3.38739	1.61338e-05	Phytosulfokine 3, putative (AHRD V3.3 *** A0A061ESV9_THECC)
Solyc06g005520.3	3.38524	1.07652e-10	Protein kinase (AHRD V3.3 *** C6ZRV6_SOYBN)
Solyc10g055130.2	3.38513	0.0243643	Mediator of RNA polymerase II transcription subunit 20-like protein (AHRD V3.3 *** A0A0U3C148_REHGL)
Solyc10g074890.2	3.38215	1.38118e-25	Protein kinase-like protein (AHRD V3.3 *** A0A0K9Q444_ZOSMR)
Solyc07g054720.2	3.37616	1.49881e-33	Type II proteinase inhibitor family protein (AHRD V3.3 -** B6SSS5_MAIZE)
Solyc05g005660.1	3.37212	0.0493179	LOW QUALITY:Serine-threonine protein kinase, putative (AHRD V3.3 *** A0A061E7N5_THECC)
Solyc01g107080.3	3.35925	1.36908e-21	HXXXD-type acyl-transferase family protein, putative (AHRD V3.3 *** A0A061DGL0_THECC)
Solyc05g052600.3	3.35627	1.96695e-06	Sedoheptulose-1,7-bisphosphatase (AHRD V3.3 *** G7JAP0_MEDTR)
Solyc03g007710.3	3.35386	6.77101e-05	Membrane-associated kinase regulator, putative (AHRD V3.3 *** G7IDX6_MEDTR)
Solyc11g012360.2	3.35335	3.4442e-36	Tonoplast dicarboxylate transporter (AHRD V3.3 *** K4D641_SOLLC)
Solyc07g005100.3	3.35326	2.92281e-35	Chitinase/lysozyme (AHRD V3.3 *** Q43591_TOBAC)
Solyc02g082450.3	3.35268	0.00473532	Auxin efflux carrier family protein (AHRD V3.3 *** AT2G17500.4)
Solyc10g078350.2	3.35263	0.0148075	Transcription elongation factor (TFIIS) family protein (AHRD V3.3 *** G7L5V3_MEDTR)
Solyc12g014350.2	3.34718	4.35304e-08	Receptor-like protein kinase (AHRD V3.3 *** B9I1R1_POPTR)
Solyc01g097720.1	3.34681	0.0046642	Extensin-like protein Dif10 (AHRD V3.3 *** Q43504_SOLLC)
Solyc08g006730.1	3.34126	1.25086e-06	Tyramine N-feruloyltransferase 4/11 (AHRD V3.3 *** THT11_TOBAC)
Solyc05g053610.3	3.3246	2.73702e-13	Pleiotropic drug resistance ABC transporter (AHRD V3.3 *-* W0TUG3_ACAMN)
Solyc01g073660.3	3.32033	1.22724e-22	Major facilitator superfamily protein (AHRD V3.3 *** AT2G44280.4),Pfam:PF13347
Solyc00g090860.2	3.31837	0.0207111	LOW QUALITY:High affinity nitrate transporter protein (AHRD V3.3 *-* Q84MZ8_TOBAC)
Solyc08g077380.3	3.30991	0.0169332	Purine permease (AHRD V3.3 *** A0A072UNZ2_MEDTR)
Solyc01g005680.3	3.30717	6.42609e-07	Cytokinin riboside 5'-monophosphate phosphoribohydrolase (AHRD V3.3 *** K4ASD4_SOLLC)
Solyc05g010180.3	3.30543	0.00596085	Carotenoid isomerase (AHRD V3.3 *** A0A077EPD5_TOBAC)
Solyc08g074250.2	3.29844	2.9966e-06	Disease resistance protein (CC-NBS-LRR class) family (AHRD V3.3 *** AT5G35450.2)
Solyc10g075170.2	3.286	4.86591e-05	Aspartate aminotransferase (AHRD V3.3 *-* A0A067JJ16_JATCU)
Solyc03g045123.1	3.28344	0.0060483	D111/G-patch domain-containing protein (AHRD V3.3 --* AT5G08535.1)
Solyc09g089610.3	3.27825	1.21362e-05	ethylene receptor-like protein (ETR6)
Solyc10g018340.1	3.27823	6.93766e-09	Small auxin up-regulated RNA71
Solyc07g008520.3	3.27793	2.20399e-18	Peptide transporter (AHRD V3.3 *** W9RPK3_9ROSA)
Solyc11g007900.2	3.2739	0.0077205	2-oxoglutarate (2OG) and Fe(II)-dependent oxygenase superfamily protein (AHRD V3.3 *-* AT2G36690.2)
Solyc03g122320.1	3.27206	1.76027e-08	LOW QUALITY:P-loop nucleoside triphosphate hydrolase superfamily protein (AHRD V3.3 --* G7I3Y4_MEDTR)
Solyc08g074980.3	3.27137	9.55545e-26	Kinase family protein (AHRD V3.3 *** B9H049_POPTR)
Solyc12g096730.2	3.26778	1.07968e-05	polygalacturonase
Solyc09g075920.1	3.26208	1.52168e-10	Serine/threonine-protein kinase (AHRD V3.3 *** K4CVG9_SOLLC)
Solyc09g065390.1	3.25678	0.000301564	LOW QUALITY:Pre-mRNA cleavage complex 2 protein Pcf11, putative isoform 2 (AHRD V3.3 *-* A0A061GBF7_THECC)
Solyc03g098680.3	3.25663	2.91803e-07	Kunitz trypsin inhibitor (AHRD V3.3 *** Q4W181_POPTN)
Solyc04g011490.3	3.24956	2.22264e-09	CASP-like protein (AHRD V3.3 *** K4BPK2_SOLLC)
Solyc02g064800.3	3.24471	2.34577e-20	Transducin/WD-like repeat-protein (AHRD V3.3 *** A0A072W178_MEDTR)
Solyc06g054540.3	3.24321	7.61635e-14	CHY-type/CTCHY-type/RING-type Zinc finger protein (AHRD V3.3 *** AT5G18650.1)
Solyc03g117420.3	3.23864	8.16718e-31	F-box/LRR-repeat protein (AHRD V3.3 *** A0A0K9PK37_ZOSMR)
Solyc12g008510.2	3.23532	5.25513e-12	Phosphotransferase (AHRD V3.3 *** K4DBT9_SOLLC)
Solyc04g055130.1	3.23383	0.000262046	LOW QUALITY:C2 domain protein (AHRD V3.3 *** A0A072UZT9_MEDTR)
Solyc12g096740.1	3.22882	0.00119675	Pectin lyase-like superfamily protein (AHRD V3.3 *** AT2G43870.1)
Solyc01g090150.1	3.22446	0.0476798	Unknown protein (AHRD V3.3 )
Solyc06g059860.3	3.22187	3.1956e-07	patatin-like phospholipase domain protein (AHRD V3.3 *** AT1G76980.1)
Solyc12g089300.2	3.21786	0.0170912	Gibberellin-regulated protein 2 (AHRD V3.3 *-* B6TLZ8_MAIZE)
Solyc09g066360.1	3.21237	1.76357e-05	Ethylene Response Factor C.3
Solyc10g084110.2	3.20005	0.000214189	Kinase family protein (AHRD V3.3 *** B9NAB5_POPTR)
Solyc12g045020.2	3.19518	1.21026e-18	Cytochrome P450 family protein (AHRD V3.3 *** B9HFW5_POPTR)
Solyc08g067690.2	3.18301	9.68225e-06	Homeobox-leucine zipper protein HOX7 (AHRD V3.3 --* HOX7_ORYSJ)
Solyc00g231780.2	3.18159	2.07613e-09	NAD(P)H-quinone oxidoreductase subunit I, chloroplastic (AHRD V3.3 *-* NDHI_NANDO)
Solyc07g018190.3	3.17967	0.00174953	Receptor-kinase, putative (AHRD V3.3 *** B9SUC9_RICCO)
Solyc11g065520.1	3.17819	0.000335699	LOW QUALITY:Leucine-rich repeat protein kinase family protein (AHRD V3.3 --* AT2G28960.2)
Solyc03g006630.3	3.17024	2.61581e-06	Sphingosine kinase, putative (AHRD V3.3 *** B9SFA5_RICCO)
Solyc12g011310.2	3.16987	9.41205e-07	Glutathione S-transferase (AHRD V3.3 *** D3Y4H6_BRUGY)
Solyc05g014210.3	3.15785	0.0151574	GDSL esterase/lipase (AHRD V3.3 *** A0A0K9PUT3_ZOSMR)
Solyc03g096420.1	3.14979	0.00138803	LOW QUALITY:CLIP-associating protein 1 (AHRD V3.3 --* A0A0B2NZ56_GLYSO)
Solyc10g050990.1	3.14819	0.0308307	Pyruvate kinase (AHRD V3.3 --* A9TZX1_PHYPA)
Solyc01g098110.3	3.14243	8.98687e-11	Esterase/lipase/thioesterase family protein (AHRD V3.3 *** AT1G54570.1)
Solyc00g009070.1	3.14223	0.000818072	LOW QUALITY:Transmembrane protein, putative (AHRD V3.3 *** G7ZYN0_MEDTR)
Solyc01g079550.2	3.1421	8.25612e-15	LOW QUALITY:Multidrug resistance protein ABC transporter family protein, putative (AHRD V3.3 *** A0A061DZ20_THECC)
Solyc08g067630.3	3.14054	1.3396e-06	histone deacetylase-like protein (AHRD V3.3 *** AT2G25625.2)
Solyc07g008560.3	3.13835	1.00448e-11	Purple acid phosphatase (AHRD V3.3 *** K4CBX4_SOLLC)
Solyc02g085800.1	3.13697	7.65328e-07	Alpha/beta-Hydrolases superfamily protein (AHRD V3.3 *** A0A061EB00_THECC)
Solyc07g044970.1	3.1316	2.66148e-07	LOW QUALITY:P-loop containing nucleoside triphosphate hydrolases superfamily protein (AHRD V3.3 --* AT2G16790.5),Pfam:PF13671
Solyc10g081890.2	3.12565	3.34438e-07	aluminum activated malate transporter family protein (AHRD V3.3 *** AT3G11680.2)
Solyc09g065540.3	3.12233	7.45592e-19	biotin-binding protein
Solyc05g012660.2	3.11836	2.49618e-05	Glycosyltransferase, putative (AHRD V3.3 *** B9RCX8_RICCO)
Solyc12g010740.2	3.11018	2.7006e-07	Leucine-rich repeat receptor-like protein kinase (AHRD V3.3 *-* C0LGQ2_ARATH)
Solyc01g008300.2	3.10994	1.14605e-06	HXXXD-type acyl-transferase family protein (AHRD V3.3 *** AT3G26040.1)
Solyc11g043140.2	3.10924	0.0102658	HAUS augmin-like complex subunit 6 (AHRD V3.3 --* A0A1D1Y0Z2_9ARAE)
Solyc06g071890.3	3.10795	1.95078e-10	Mitochondrial pyruvate carrier (AHRD V3.3 *** K4C8R1_SOLLC)
Solyc04g078690.3	3.10369	1.97429e-07	bHLH transcription factor 035
Solyc07g062480.1	3.10232	2.77949e-07	Serine/threonine-protein kinase (AHRD V3.3 *-* M1CRP0_SOLTU)
Solyc10g086090.2	3.10206	1.23994e-12	Trypsin inhibitor 1 (AHRD V3.3 *** ITR1_NICSY)
Solyc03g043870.3	3.09913	3.40712e-13	Branched-chain-amino-acid aminotransferase (AHRD V3.3 *** K4BG08_SOLLC)
Solyc01g087850.2	3.09553	5.00729e-12	serine protease SBT3
Solyc10g083900.2	3.09353	2.41928e-07	R2R3MYB transcription factor 27
Solyc09g075040.3	3.08849	4.36695e-13	E3 ubiquitin-protein ligase (AHRD V3.3 *** K4CV81_SOLLC)
Solyc06g082420.3	3.08642	0.00246588	Peroxidase (AHRD V3.3 *-* K4CAA1_SOLLC)
Solyc01g096080.3	3.08486	1.18268e-13	30S ribosomal protein S16, chloroplastic (AHRD V3.3 --* RR16_SACHY)
Solyc12g088870.1	3.07694	9.78637e-05	PHD finger transcription factor (AHRD V3.3 --* AT5G58610.9)
Solyc09g092430.3	3.07206	1.37306e-24	Selenium binding family protein (AHRD V3.3 *** B9GFI5_POPTR)
Solyc11g066800.2	3.0715	0.00474934	Amino acid transporter, putative (AHRD V3.3 *** B9SN74_RICCO)
Solyc09g007520.3	3.07013	0.0199941	Peroxidase (AHRD V3.3 *** K4CQE1_SOLLC)
Solyc09g082100.3	3.06391	2.02198e-10	Seed maturation protein/ Late embryogenesis abundant protein (AHRD V3.3 *** A0A0K9PC32_ZOSMR)
Solyc10g006525.1	3.06022	0.0423066	Protein DETOXIFICATION (AHRD V3.3 --* K7M2A8_SOYBN)
Solyc01g090120.3	3.05233	2.53751e-24	Blue copper (AHRD V3.3 *-* A0A0B0MZW4_GOSAR)
Solyc12g099730.2	3.05195	7.59361e-09	transferring glycosyl group transferase (DUF604) (AHRD V3.3 *** AT1G01570.2)
Solyc09g082190.1	3.04695	0.00390031	LOW QUALITY:DUF1677 family protein (AHRD V3.3 *** G7K3P0_MEDTR)
Solyc07g049460.3	3.04606	1.97716e-18	laccase
Solyc04g076307.1	3.04555	0.00327664	zinc finger (ubiquitin-hydrolase) domain-containing protein (AHRD V3.3 --* AT2G42160.3)
Solyc08g076400.3	3.04511	0.000134673	Myb family transcription factor family protein (AHRD V3.3 *** U5GMY7_POPTR)
Solyc06g066360.2	3.04281	5.14347e-06	RING/FYVE/PHD zinc finger protein, putative (AHRD V3.3 *-* G7IWF3_MEDTR)
Solyc10g049970.2	3.04277	1.30135e-19	Kynurenine formamidase (AHRD V3.3 *** A0A151RRB2_CAJCA)
Solyc08g066365.1	3.03888	0.0181771	Serine/threonine protein phosphatase 7 long form isogeny (AHRD V3.3 *** A0A151SE46_CAJCA)
Solyc06g062680.2	3.03579	0.00549198	Polyadenylate-binding protein (AHRD V3.3 *-* K4DGU3_SOLLC)
Solyc09g090440.1	3.02928	2.2644e-07	Pentatricopeptide repeat-containing protein (AHRD V3.3 *** A0A103Y2G7_CYNCS)
Solyc02g071560.3	3.02073	4.36171e-18	Subtilisin-like protease (AHRD V3.3 *** A0A0B0Q303_GOSAR)
Solyc02g091080.2	3.01427	2.70574e-13	Protein DETOXIFICATION (AHRD V3.3 *** K4BCQ6_SOLLC)
Solyc12g017800.2	3.00419	0.00880022	NBS-LRR class disease resistance protein (AHRD V3.3 *-* G8E3T3_SESIN)
Solyc03g112320.3	3.00171	0.00388657	Ferric reduction oxidase 8 (AHRD V3.3 *** W9RI94_9ROSA)
Solyc10g078920.2	2.99832	4.94147e-06	Thioredoxin (AHRD V3.3 *** G7KVF9_MEDTR)
Solyc01g066200.1	2.99817	0.000115552	LOW QUALITY:Glucan endo-1,3-beta-glucosidase 8 (AHRD V3.3 --* W9S9M9_9ROSA)
Solyc12g007060.1	2.99569	6.19855e-08	LOW QUALITY:serine-rich protein-like protein (AHRD V3.3 --* AT5G55980.1)
Solyc05g054850.1	2.99533	0.0239761	membrane-associated kinase regulator (AHRD V3.3 *** AT2G39370.1)
Solyc07g054870.3	2.99491	1.28633e-05	2-oxoglutarate (2OG) and Fe(II)-dependent oxygenase superfamily protein (AHRD V3.3 *** AT2G36690.2)
Solyc09g090445.1	2.99265	0.000239431	Mannose-binding lectin (AHRD V3.3 *-* A0A103XWY0_CYNCS)
Solyc09g011390.3	2.98968	0.0472917	Major facilitator superfamily protein (AHRD V3.3 *** AT3G53960.1)
Solyc01g008650.3	2.98367	1.49912e-14	Cytochrome P450 (AHRD V3.3 *** Q9AVQ2_SOLTU)
Solyc08g074255.1	2.98069	0.000169687	LOW QUALITY:NBS/LRR resistance protein-like protein (AHRD V3.3 *** Q8LKJ0_CAPAN)
Solyc03g006650.2	2.96156	3.83061e-13	Sugar transporter protein 10
Solyc10g081390.1	2.95928	2.42639e-07	LOW QUALITY:transmembrane protein (AHRD V3.3 -** AT3G47510.1)
Solyc08g005312.1	2.95809	0.000570089	F-box/RNI-like superfamily protein (AHRD V3.3 *** AT5G02920.1)
Solyc01g094460.3	2.95701	1.10327e-05	AT hook motif DNA-binding family protein (AHRD V3.3 *** A0A072TNY7_MEDTR)
Solyc10g083320.2	2.95538	1.76673e-06	Small auxin up-regulated RNA82
Solyc01g109085.1	2.95465	0.048197	phragmoplast orienting kinesin 1 (AHRD V3.3 --* AT3G17360.3)
Solyc03g006700.3	2.9524	3.5265e-11	Peroxidase (AHRD V3.3 *** K4BE93_SOLLC)
Solyc08g080040.3	2.9495	0.000380611	Anthocyanidin synthase (AHRD V3.3 *** A0A0A1E1Z9_9SOLA)
Solyc03g026100.1	2.9418	7.46002e-09	LOW QUALITY:Cytidine/deoxycytidylate deaminase family protein (AHRD V3.3 *** AT5G24670.4)
Solyc03g005910.3	2.94163	0.00835772	Lipase, GDSL (AHRD V3.3 *** A0A103XTV4_CYNCS)
Solyc06g062670.3	2.94036	0.00428058	zinc finger family protein
Solyc01g066260.2	2.93983	1.21171e-07	LOW QUALITY:dyggve-melchior-clausen syndrome protein (AHRD V3.3 --* AT1G04200.2)
Solyc08g078450.3	2.93888	0.0256802	Exostosin family protein (AHRD V3.3 *** AT4G16745.1)
Solyc11g012260.2	2.93736	7.50906e-09	MBOAT (Membrane bound O-acyl transferase) family protein, putative (AHRD V3.3 *** Q2HT39_MEDTR)
Solyc06g009810.3	2.93716	0.0360984	Ethylene-responsive transcription factor, putative (AHRD V3.3 --* A0A061G219_THECC)
Solyc02g071870.3	2.93599	3.43758e-07	Receptor protein kinase, putative (AHRD V3.3 *** Q9C6G5_ARATH)
Solyc04g015140.2	2.93399	5.07551e-07	Low PSII Accumulation 3 (AHRD V3.3 --* AT1G73060.1)
Solyc06g050315.1	2.92981	0.000670922	High mobility group (HMG)-box protein (AHRD V3.3 *** A0A072TGE6_MEDTR)
Solyc02g083290.3	2.92499	1.3092e-16	Kinase family protein (AHRD V3.3 *** B9N912_POPTR)
Solyc10g083880.2	2.92069	9.62347e-08	tonoplast intrinsic protein 1.3
Solyc02g081850.3	2.91809	0.00422868	Cationic amino acid transporter (AHRD V3.3 *** G7INC3_MEDTR)
Solyc02g090450.3	2.91668	5.83279e-19	Sl Peroxidase
Solyc02g079530.3	2.91211	0.00265441	GTPase Der (DUF707) (AHRD V3.3 --* AT4G12840.3)
Solyc10g012370.3	2.90637	1.50449e-05	Cysteine synthase (AHRD V3.3 *** K4CYL4_SOLLC)
Solyc04g025880.3	2.90513	8.01531e-09	Potassium transporter (AHRD V3.3 *** M0ZY66_SOLTU)
Solyc03g112680.2	2.9031	2.09641e-13	Leucine-rich repeat receptor-like protein kinase family (AHRD V3.3 *** A0A0K9PU50_ZOSMR)
Solyc10g083690.3	2.89954	0.00662224	Cytochrome P450 (AHRD V3.3 *** Q8H0I7_PETHY)
Solyc11g013250.1	2.89873	0.000363689	LOW QUALITY:Calcium-dependent lipid-binding domain-containing protein (AHRD V3.3 *-* O23425_ARATH)
Solyc04g040180.3	2.89761	9.88067e-05	S-adenosylmethionine-dependent methyltransferase, putative (AHRD V3.3 *** B9SZS6_RICCO)
Solyc09g011810.3	2.8958	0.0142127	Fructose-1,6-bisphosphatase (AHRD V3.3 *** Q9XF82_SOLTU)
Solyc06g060013.1	2.89438	0.000691822	Terpene synthase (AHRD V3.3 *** G5CV42_SOLLC)
Solyc12g042480.2	2.88908	5.56413e-06	Cytochrome P450 family protein (AHRD V3.3 *** B9HFW5_POPTR)
Solyc03g113340.3	2.88592	5.24935e-13	Nodulin-like / Major Facilitator Superfamily protein (AHRD V3.3 *** AT1G74780.1)
Solyc04g058170.1	2.88263	0.015868	Calcium-binding protein (AHRD V3.3 *** A0A1B0WUT3_SOLHA)
Solyc01g006410.3	2.87856	0.0298026	LOW QUALITY:Cysteine-rich extensin-like protein (AHRD V3.3 *** Q08198_TOBAC)
Solyc02g088167.1	2.87734	3.10271e-06	CASP-like protein (AHRD V3.3 *** M0ZLJ2_SOLTU)
Solyc09g009940.3	2.87606	3.57438e-14	Signal recognition particle 54 kDa protein (AHRD V3.3 *** W9R2A9_9ROSA)
Solyc04g014770.1	2.87581	0.0022462	LOW QUALITY:transmembrane protein (AHRD V3.3 --* AT5G14330.1)
Solyc12g013700.2	2.87488	1.32241e-10	Stem-specific protein tsjt1, putative (AHRD V3.3 *** D6BRF0_JATCU)
Solyc07g005300.1	2.87456	3.57883e-06	LOW QUALITY:RING-finger, DEAD-like helicase, PHD and SNF2 domain-containing protein (AHRD V3.3 --* AT2G40770.3)
Solyc09g091220.2	2.8701	0.00912055	F-box associated interaction domain-containing protein (AHRD V3.3 *-* A0A103XHT5_CYNCS)
Solyc05g015850.3	2.86875	1.09694e-05	WRKY transcription factor 75
Solyc01g105620.3	2.86699	0.0117014	RING/U-box superfamily protein, putative (AHRD V3.3 *-* A0A061E293_THECC)
Solyc12g057030.2	2.86422	0.0125128	Microsomal signal peptidase 12 kDa protein (AHRD V3.3 *** A0A072V0P5_MEDTR)
Solyc06g065550.2	2.86216	0.00105416	Cysteine/Histidine-rich C1 domain family protein (AHRD V3.3 --* AT5G40590.1)
Solyc12g042960.2	2.86161	0.0355804	LOW QUALITY:PII, uridylyltransferase (DUF2921) (AHRD V3.3 *** AT1G52780.1)
Solyc03g113010.2	2.85751	1.06098e-14	F-box/kelch-repeat protein family (AHRD V3.3 *** A0A151RZC6_CAJCA)
Solyc08g080380.3	2.85558	1.02816e-11	Cytochrome P450 (AHRD V3.3 *** A0A0N9HM28_9MAGN)
Solyc03g096410.1	2.85335	0.0254498	LOW QUALITY:ARID/BRIGHT DNA-binding , ELM2 domain and myb-like DNA-binding domain-containing protein (AHRD V3.3 --* AT4G11400.2)
Solyc04g082940.3	2.85237	5.73425e-06	Cysteine/histidine-rich C1 domain protein (AHRD V3.3 *** G7IA18_MEDTR)
Solyc04g080720.3	2.84978	0.00414694	Transferase family protein (AHRD V3.3 *-* B9H4E9_POPTR)
Solyc12g045030.2	2.84782	2.50159e-11	NAD(P)-binding Rossmann-fold superfamily protein (AHRD V3.3 *** AT3G55310.1)
Solyc07g008107.1	2.84725	0.000931523	Blue copper protein (AHRD V3.3 *-* A0A151SLU0_CAJCA)
Solyc02g068250.3	2.84617	0.000879726	microspore-specific promoter 2 (AHRD V3.3 *-* AT5G46795.1)
Solyc02g033060.3	2.8423	8.58377e-06	TSA: Wollemia nobilis Ref_Wollemi_Transcript_5463_1093 transcribed RNA sequence (AHRD V3.3 *** A0A0C9RPH1_9SPER)
Solyc02g079840.2	2.83924	0.0454513	terpene synthase
Solyc12g015770.2	2.8376	5.45043e-15	Cellulose synthase, putative (AHRD V3.3 *** B9S9W0_RICCO)
Solyc07g007750.3	2.83734	0.0135941	Defensin protein (AHRD V3.3 *** B1N678_SOLLC)
Solyc03g111510.3	2.83558	4.28451e-07	RING/U-box superfamily protein (AHRD V3.3 *** AT1G13195.1)
Solyc09g030370.3	2.82689	9.9339e-07	GDSL esterase/lipase (AHRD V3.3 *** A0A0B2SPC5_GLYSO)
Solyc04g054257.1	2.8264	0.00342077	Cytochrome P450 family protein (AHRD V3.3 *** B9HFW5_POPTR)
Solyc01g067360.3	2.82301	3.42601e-11	CHY-type/CTCHY-type/RING-type Zinc finger protein (AHRD V3.3 *** AT5G18650.1)
Solyc09g009420.1	2.82191	0.0036039	LOW QUALITY:AMP-dependent synthetase and ligase family protein (AHRD V3.3 --* AT2G47240.4)
Solyc05g053860.3	2.8194	0.000109643	Organic cation/carnitine transporter (AHRD V3.3 *** A0A072TPM4_MEDTR)
Solyc03g043710.1	2.81758	3.08466e-06	Clade IX lectin receptor kinase (AHRD V3.3 *** K4BFZ2_SOLLC)
Solyc06g069045.1	2.81612	2.52696e-31	Glutathione-S-transferase (AHRD V3.3 *** K9P0S3_IPOBA)
Solyc09g090470.3	2.81566	5.04403e-11	Peptide transporter (AHRD V3.3 *** G7I4R9_MEDTR)
Solyc07g052480.3	2.81286	2.60312e-23	isocitrate lyase LEU18678
Solyc07g061740.3	2.81036	1.63006e-13	Ankyrin repeat-containing-like protein (AHRD V3.3 *** A0A061FUD1_THECC)
Solyc08g007790.3	2.81034	7.43875e-06	3-hydroxy-3-methylglutaryl coenzyme A synthase
Solyc01g065980.3	2.80455	3.96171e-16	Ethylene Response Factor E.4
Solyc07g008250.3	2.80378	2.33582e-09	EIN3-binding F-box-like protein (AHRD V3.3 *** G7I706_MEDTR)
Solyc07g008290.3	2.80164	0.00197436	O-fucosyltransferase family protein (AHRD V3.3 *** AT3G21190.1)
Solyc10g086630.1	2.80077	6.49164e-06	LOW QUALITY:Legume-specific protein (AHRD V3.3 *** S5VRI2_9FABA)
Solyc06g063060.3	2.79992	2.21343e-13	Auxin-repressed protein-like protein (AHRD V3.3 *** Q84KS0_TOBAC)
Solyc04g008455.1	2.79777	0.0105772	Potassium transporter (AHRD V3.3 *** K4BP01_SOLLC)
Solyc07g042510.3	2.79521	3.93412e-05	Bax inhibitor-1 family protein (AHRD V3.3 *** AT4G15470.1)
Solyc01g108030.3	2.79462	1.90736e-16	3-methylcrotonyl-CoA carboxylase (AHRD V3.3 *** AT4G34030.1)
Solyc12g017430.2	2.79038	0.00526056	ENTH/ANTH/VHS superfamily protein (AHRD V3.3 *-* AT2G01600.1)
Solyc06g062795.1	2.78943	3.23399e-06	LOW QUALITY:DUF3511 domain protein (AHRD V3.3 --* G7LI91_MEDTR)
Solyc03g007700.1	2.78735	1.56419e-05	LOW QUALITY:Membrane-associated kinase regulator, putative (AHRD V3.3 *** G7IDX6_MEDTR)
Solyc07g006170.3	2.78609	3.61728e-08	Exostosin family protein (AHRD V3.3 *** A0A061F0X5_THECC)
Solyc03g112430.1	2.78366	0.0259214	LOB domain-containing protein, putative (AHRD V3.3 *** B9S640_RICCO)
Solyc11g069600.2	2.78235	5.01535e-08	Zinc finger (C3HC4-type RING finger) family protein (AHRD V3.3 *** AT5G60710.1)
Solyc03g082550.3	2.78221	0.000493041	Homeobox leucine zipper (AHRD V3.3 *-* J7FWS7_ROSRU)
Solyc12g088800.2	2.78196	1.37455e-08	Lipase (AHRD V3.3 *** A0A0B2PU23_GLYSO)
Solyc02g090440.3	2.78134	0.000502262	ankyrin repeat family protein (AHRD V3.3 --* AT4G05040.7)
Solyc05g012110.3	2.78123	4.19877e-11	6-phosphogluconolactonase, putative (AHRD V3.3 *** B9REC3_RICCO)
Solyc05g054795.1	2.77971	0.000133236	Dirigent protein (AHRD V3.3 *-* M1C5D3_SOLTU)
Solyc07g008550.3	2.77954	7.76777e-13	Purple acid phosphatase (AHRD V3.3 *** K4CBX4_SOLLC)
Solyc01g111080.3	2.7763	2.94124e-08	Unknown protein (AHRD V3.3 )
Solyc03g096840.3	2.77401	1.59203e-14	LOW QUALITY:Hydrogen peroxide-induced 1 (AHRD V3.3 *** B8Y3H9_TOBAC)
Solyc06g071180.3	2.77398	1.85983e-06	Dynein light chain (AHRD V3.3 *** W9QNT0_9ROSA)
Solyc12g013710.2	2.77184	0.0044756	light dependent NADH:protochlorophyllide oxidoreductase 1
Solyc10g083400.1	2.77178	9.26241e-06	Cytochrome P450, putative (AHRD V3.3 *** B9T5M5_RICCO)
Solyc05g050350.2	2.76893	1.77921e-17	Cyclic nucleotide-gated channel (AHRD V3.3 *** A0A0K9PRG4_ZOSMR)
Solyc11g017100.1	2.76175	0.0200816	LOW QUALITY:GRAS family transcription factor
Solyc01g100370.3	2.76066	0.0189443	Adenine nucleotide alpha hydrolases-like superfamily protein (AHRD V3.3 *** AT3G62550.1)
Solyc10g051257.1	2.75914	0.0278315	LOW QUALITY:RING/U-box superfamily protein (AHRD V3.3 *-* AT1G53190.2)
Solyc12g015920.2	2.75504	5.53097e-07	Heavy metal transport/detoxification superfamily protein (AHRD V3.3 *-* AT5G48290.1)
Solyc01g087820.2	2.74875	9.88781e-07	subtilisin-like protease 4B
Solyc03g031860.3	2.74515	1.23658e-05	Phytoene synthase 1
Solyc03g119305.1	2.7436	1.02654e-10	zinc finger protein-like protein (AHRD V3.3 *** AT3G18290.1)
Solyc04g064590.2	2.73759	1.74849e-06	MAP kinase kinase kinase 33
Solyc01g005230.3	2.73261	6.59372e-06	S-adenosyl-L-methionine-dependent methyltransferase superfamily protein (AHRD V3.3 *** AT5G37990.1)
Solyc07g063700.2	2.73126	1.37662e-08	Serine/threonine-protein kinase (AHRD V3.3 *** M1CC72_SOLTU)
Solyc07g032510.3	2.7223	4.27143e-14	Forkhead-associated (FHA) domain protein (AHRD V3.3 *** G7J4N3_MEDTR)
Solyc10g051380.2	2.72024	4.31191e-16	Glycine-rich RNA-binding protein (AHRD V3.3 *** GRP1_DAUCA)
Solyc01g094810.3	2.71718	8.63177e-11	Ubiquitin-conjugating enzyme (AHRD V3.3 *-* A0A072TU80_MEDTR)
Solyc07g054750.1	2.71389	0.000641096	LOW QUALITY:Wound-responsive family protein (AHRD V3.3 *** A0A061E3U8_THECC)
Solyc05g025683.1	2.71315	0.0311461	Respiratory burst oxidase, putative (AHRD V3.3 *-* B9RR53_RICCO)
Solyc04g011760.3	2.71311	0.000434953	Geraniol 8-hydroxylase (AHRD V3.3 --* C76B6_CATRO)
Solyc06g051750.3	2.71109	1.06045e-07	Cytochrome P450 (AHRD V3.3 *** Q70Z22_TOBAC)
Solyc12g008740.1	2.70894	0.00983943	1-aminocyclopropane- 1-carboxylate synthase
Solyc09g082480.2	2.70822	0.000367869	RNA-directed DNA methylation protein (AHRD V3.3 *** G7K3Q7_MEDTR)
Solyc12g014100.2	2.70712	5.19519e-15	homogentisate 1,2-dioxygenase
Solyc06g076750.3	2.70303	0.0144296	Peptide transporter, putative (AHRD V3.3 *** B9S358_RICCO)
Solyc05g007770.3	2.70263	6.10822e-05	NAC domain TF
Solyc03g081230.1	2.69934	0.0137091	Late embryogenesis abundant (LEA) hydroxyproline-rich glycoprotein family (AHRD V3.3 *** AT5G53730.1)
Solyc12g049550.2	2.69928	1.11538e-07	GDSL esterase/lipase 5 (AHRD V3.3 *** GLIP5_ARATH)
Solyc01g087010.3	2.69862	0.00059948	Carbohydrate esterase plant-like protein (AHRD V3.3 *** G7I2A7_MEDTR)
Solyc10g055820.2	2.69701	1.82043e-15	Chitinase (AHRD V3.3 *** B9VRK7_CAPAN)
Solyc01g106175.1	2.69663	4.2201e-05	myb domain protein 115 (AHRD V3.3 --* AT5G40360.1)
Solyc01g006050.2	2.69009	0.00549946	LOW QUALITY:Transmembrane protein 45B (AHRD V3.3 *** A0A151U0K4_CAJCA)
Solyc03g114180.3	2.68703	6.66587e-11	Glycosyltransferase (AHRD V3.3 *** K4BKS0_SOLLC)
Solyc03g020010.1	2.68538	5.44906e-08	miraculin
Solyc03g034220.3	2.68225	7.52411e-11	Tomato RuBP carboxylase small subunit
Solyc01g008640.3	2.68222	2.4626e-07	Cytochrome P450 (AHRD V3.3 *** Q9AVQ2_SOLTU)
Solyc03g111610.3	2.682	0.000412819	Haloacid dehalogenase-like hydrolase (HAD) superfamily protein (AHRD V3.3 *** AT3G48420.1)
Solyc03g121200.3	2.68187	6.95156e-07	Caffeoyl-CoA O-methyltransferase (AHRD V3.3 --* A0A151QNQ1_CAJCA)
Solyc01g010640.3	2.68124	2.95778e-14	Cytochrome b6-f complex subunit 5 (AHRD V3.3 --* PETG_FAGEA)
Solyc00g098560.3	2.68076	5.37409e-16	GDSL esterase/lipase (AHRD V3.3 *** A0A199UQJ3_ANACO)
Solyc12g010570.1	2.67797	1.9342e-07	Tetraspanin family protein (AHRD V3.3 *** A0A072V357_MEDTR)
Solyc09g008510.1	2.67767	0.01672	Glycosyltransferase (AHRD V3.3 *** K4CQN9_SOLLC)
Solyc04g049090.3	2.67742	1.46941e-12	SlMlo1
Solyc03g118850.3	2.67607	0.00549631	Catalytic, putative (AHRD V3.3 *** B9SFW5_RICCO)
Solyc10g005060.3	2.67419	2.16998e-14	Caffeic acid O-methyltransferase (AHRD V3.3 *** A0A072TEU0_MEDTR)
Solyc02g065400.3	2.67419	3.72733e-08	33kDa precursor protein of oxygen-evolving complex
Solyc05g010650.3	2.6728	1.4249e-05	U box domain-containing protein (AHRD V3.3 *-* A0A103YA23_CYNCS)
Solyc08g080060.3	2.66254	0.00116134	Expansin-like protein (AHRD V3.3 *** Q0WT83_ARATH)
Solyc08g061130.3	2.66148	1.21302e-05	BZIP transcription factor (AHRD V3.3 *** L0MZN5_MALDO)
Solyc10g008840.3	2.66031	0.0354795	Rab family GTPase (AHRD V3.3 *** D8RE14_SELML)
Solyc10g005090.3	2.65891	0.00307331	Pentatricopeptide repeat-containing protein (AHRD V3.3 *** D7M1C9_ARALL)
Solyc07g056670.3	2.65861	0.0109386	gibberellin 2-oxidase 2
Solyc09g010430.1	2.65731	1.93194e-07	LOW QUALITY:Histone H3 K4-specific methyltransferase SET7/9 family protein (AHRD V3.3 --* AT1G21920.2)
Solyc07g009070.3	2.65603	7.85884e-05	defensin-like protein (AHRD V3.3 *** AT1G19610.1)
Solyc09g063150.3	2.64742	3.80501e-10	Glutathione s-transferase, putative (AHRD V3.3 *** B9SH83_RICCO)
Solyc12g009420.2	2.64713	0.0261498	Pectin lyase-like superfamily protein (AHRD V3.3 *** AT3G57510.1)
Solyc07g005520.1	2.64706	1.24819e-10	BTB/POZ domain-containing protein (AHRD V3.3 *** W9QLB4_9ROSA)
Solyc08g005318.1	2.64368	0.000888414	F-box/RNI-like superfamily protein (AHRD V3.3 *** AT3G28410.1)
Solyc03g116510.1	2.64366	7.1636e-12	cotton fiber protein (AHRD V3.3 *** AT1G15385.1)
Solyc01g009935.1	2.64353	0.000121094	SAUR-like auxin-responsive family protein (AHRD V3.3 *** I3T7S1_MEDTR)
Solyc02g090120.1	2.63511	0.0339287	LOW QUALITY:Inositol 1,4,5-trisphosphate receptor-interacting protein-like 2 (AHRD V3.3 -** A0A1D1XL30_9ARAE)
Solyc03g034330.1	2.63332	0.046886	Lipid transfer protein (AHRD V3.3 *** S4TID2_GOSHI)
Solyc07g009030.3	2.62978	0.000478804	defensin-like protein (AHRD V3.3 *** AT1G19610.1)
Solyc09g007790.1	2.62898	0.00781047	LOW QUALITY:Senescence regulator (AHRD V3.3 *** G7IRS7_MEDTR)
Solyc10g055800.2	2.6256	2.09611e-07	Chitinase (AHRD V3.3 *** B9VRK7_CAPAN)
Solyc03g098750.3	2.62397	9.33539e-10	Transmembrane protein, putative (AHRD V3.3 -** A0A072U8W6_MEDTR)
Solyc04g081560.3	2.62383	7.3904e-16	Pathogenesis-related thaumatin family protein (AHRD V3.3 *** A0A072UXB7_MEDTR)
Solyc06g075150.3	2.62311	1.23058e-09	Auxin Response Factor 10B
Solyc05g009050.3	2.62204	9.69641e-08	Receptor-like protein kinase (AHRD V3.3 *-* D3G6F0_CAPAN)
Solyc04g071605.1	2.62085	0.0172387	LOW QUALITY:Retrovirus-related Pol polyprotein from transposon TNT 1-94 (AHRD V3.3 *-* A0A151RAD3_CAJCA)
Solyc10g084080.2	2.62066	0.0475343	Pentatricopeptide repeat superfamily protein, putative (AHRD V3.3 *** A0A061F037_THECC)
Solyc09g059335.1	2.6205	0.00323862	Retrovirus-related Pol polyprotein from transposon TNT 1-94 (AHRD V3.3 *-* POLX_TOBAC)
Solyc12g006240.2	2.61827	1.7575e-05	CONSTANS-like zinc finger protein (AHRD V3.3 *** A0A023GS52_SOYBN)
Solyc09g065010.3	2.61793	9.94078e-14	mRNA capping enzyme family protein (AHRD V3.3 *-* AT3G09100.2)
Solyc04g054890.3	2.61452	1.41066e-15	Acyl-coenzyme A oxidase (AHRD V3.3 *** K4BSN7_SOLLC)
Solyc10g084840.2	2.61337	0.0071711	Pathogenesis-related thaumatin family protein (AHRD V3.3 *** A0A072TZL3_MEDTR)
Solyc09g076030.3	2.61276	7.61287e-05	Photosystem II protein (AHRD V3.3 *-* A0A1D1ZBF0_9ARAE)
Solyc10g076220.2	2.61065	1.34158e-15	Peroxidase (AHRD V3.3 *** A0A0D9X2X2_9ORYZ)
Solyc12g005200.2	2.61001	5.46175e-17	Electron transfer flavoprotein alpha subunit (AHRD V3.3 *** B9I0B5_POPTR)
Solyc11g008600.1	2.60823	0.000737932	LOW QUALITY:cotton fiber protein (AHRD V3.3 *** AT5G57510.1)
Solyc01g110180.3	2.60695	0.0348212	B-box zinc finger family protein (AHRD V3.3 *** AT4G39070.1)
Solyc01g104900.3	2.60688	0.0387676	NAC domain protein, (AHRD V3.3 *** A0A061E1M1_THECC)
Solyc07g043310.3	2.60483	3.08904e-07	Gamma aminobutyrate transaminase isoform 1
Solyc07g053640.1	2.60421	0.0217892	LOW QUALITY:Arabinogalactan-protein (AHRD V3.3 *-* Q41256_NICAL)
Solyc01g095810.3	2.599	1.8831e-06	RING/U-box superfamily protein, putative (AHRD V3.3 *-* A0A061DTM6_THECC)
Solyc09g075540.1	2.59568	6.45912e-09	Protein COBRA, putative (AHRD V3.3 *** B9RZK6_RICCO)
Solyc02g094270.2	2.59224	0.0457869	WRKY transcription factor (AHRD V3.3 *** H9XSZ5_GOSBA)
Solyc12g010745.1	2.5888	5.36439e-11	LRR receptor-like kinase (AHRD V3.3 *** A7UE73_SOLTU)
Solyc02g071590.2	2.58426	0.00739809	Trehalose-6-phosphate synthase, putative (AHRD V3.3 *-* B9S8H7_RICCO)
Solyc03g118000.1	2.58324	1.27699e-06	Inositol polyphosphate multikinase (AHRD V3.3 *** K4BLV1_SOLLC)
Solyc09g014820.3	2.58308	2.8833e-06	LURP-one-like protein (AHRD V3.3 *** G7KW19_MEDTR)
Solyc02g021350.3	2.5802	0.0126925	Nucleosome assembly protein family (AHRD V3.3 *** A9RDJ7_PHYPA)
Solyc05g007580.1	2.57647	4.5403e-05	ZF-HD homeobox domain-containing protein (AHRD V3.3 *** A4UV09_SOLTU)
Solyc07g056340.3	2.57623	4.19861e-10	RNA-binding protein, putative (AHRD V3.3 *** B9T754_RICCO)
Solyc05g015700.1	2.57367	1.52213e-05	LOW QUALITY:transmembrane protein, putative (DUF 3339) (AHRD V3.3 *** AT3G48660.1)
Solyc10g076240.2	2.57143	3.44388e-20	Peroxidase (AHRD V3.3 *** A0A0E0NC86_ORYRU)
Solyc06g068270.3	2.56777	4.09398e-06	2-oxoglutarate (2OG) and Fe(II)-dependent oxygenase superfamily protein (AHRD V3.3 *** AT1G49390.1)
Solyc07g008440.3	2.56709	1.33406e-07	Purine permease-like protein (AHRD V3.3 *** G7J4H5_MEDTR)
Solyc05g048740.3	2.56417	0.00110244	LOB domain-containing protein, putative (AHRD V3.3 *** B9SK21_RICCO)
Solyc03g031450.3	2.56377	0.0378258	basic helix-loop-helix (bHLH) DNA-binding superfamily protein (AHRD V3.3 *-* AT1G61660.7)
Solyc01g095600.3	2.5637	0.0127351	Pentatricopeptide repeat-containing protein, putative (AHRD V3.3 *-* B9RZB6_RICCO)
Solyc01g010060.2	2.56277	1.85974e-10	LOW QUALITY:ARM repeat superfamily protein (AHRD V3.3 --* AT5G65920.2)
Solyc02g078650.3	2.561	1.77014e-09	Polyphenol oxidase (AHRD V3.3 *** A0A118JXA6_CYNCS)
Solyc12g010940.1	2.5597	0.0205016	LOW QUALITY:DUF1685 family protein (AHRD V3.3 *** A0A072V475_MEDTR)
Solyc11g006190.2	2.55874	5.32667e-09	AT hook motif DNA-binding family protein (AHRD V3.3 *** A0A061F8Z8_THECC)
Solyc08g014130.3	2.55803	3.84796e-18	Isopropylmalate synthase (AHRD V3.3 *** K4CJ46_SOLLC)
Solyc11g065557.1	2.55789	0.0181228	Serine/threonine protein phosphatase 7 long form isogeny (AHRD V3.3 *** A0A151SGZ7_CAJCA)
Solyc06g074995.1	2.55555	8.42727e-05	High affinity nitrate transporter protein (AHRD V3.3 *-* Q84MZ9_TOBAC)
Solyc01g111050.3	2.55045	0.025805	Protein COBRA, putative (AHRD V3.3 *** B9STE2_RICCO)
Solyc12g005860.2	2.54918	1.65813e-11	Aconitate hydratase (AHRD V3.3 *** K4DBC4_SOLLC)
Solyc08g081930.3	2.54588	3.23992e-06	Aldose 1-epimerase, putative (AHRD V3.3 *** B9RCN0_RICCO)
Solyc05g009130.3	2.54376	0.00174291	core-2/I-branching beta-1,6-n-acetylglucosaminyltransferase family protein (AHRD V3.3 *** AT1G10880.1)
Solyc12g098170.1	2.543	0.0230933	LOW QUALITY:F-box family protein, putative (AHRD V3.3 *** S1RTT0_THECC)
Solyc10g017570.3	2.54102	2.35688e-08	NAD(P)-binding Rossmann-fold superfamily protein (AHRD V3.3 *** AT3G61220.1)
Solyc07g063410.3	2.54028	7.37243e-13	JA2-like
Solyc02g071920.3	2.53686	1.42999e-13	NOD26-like intrinsic protein 1.2
Solyc11g005710.2	2.53381	0.000114358	Transducin/WD-like repeat-protein (AHRD V3.3 *** A0A0C3Y5Y4_MEDTR)
Solyc03g121420.3	2.53222	2.57455e-06	Inorganic pyrophosphatase 2 (AHRD V3.3 *** A0A0B2S4R2_GLYSO)
Solyc02g065000.1	2.53191	0.0269139	Calcium-binding EF-hand (AHRD V3.3 *** A0A103YH91_CYNCS)
Solyc02g065050.1	2.531	2.26583e-05	Eukaryotic aspartyl protease family protein (AHRD V3.3 *** AT2G39710.1)
Solyc11g006740.2	2.53054	6.49348e-08	F-box protein PP2 (AHRD V3.3 *** A0A059PC27_CICAR)
Solyc01g094330.3	2.52855	1.12162e-06	Variant surface glycoprotein ILTAT 1.23 (AHRD V3.3 *** A0A1D1YEL4_9ARAE)
Solyc09g055180.3	2.52614	7.82713e-07	Leucine-rich repeat protein kinase family protein (AHRD V3.3 *-* AT5G01950.8)
Solyc08g078460.3	2.52471	1.61259e-15	Oxidoreductase family protein (AHRD V3.3 *** AT4G17370.1)
Solyc11g072930.2	2.51748	0.00929544	Leucine-rich repeat transmembrane protein kinase protein, putative (AHRD V3.3 *** A0A061GWK2_THECC)
Solyc12g013610.2	2.51715	3.12707e-06	LOW QUALITY:calmodulin-binding protein (DUF1645) (AHRD V3.3 *** AT2G15760.1)
Solyc03g005820.3	2.51636	3.26655e-06	Purine permease (AHRD V3.3 *** A0A072UW47_MEDTR)
Solyc10g084910.2	2.51505	0.0387062	C2H2 zinc finger protein (AHRD V3.3 *-* A5JUQ4_SOYBN)
Solyc01g087890.3	2.5134	1.84636e-11	Plasma-membrane choline transporter family protein (AHRD V3.3 *** AT5G13760.1)
Solyc10g019050.2	2.50991	0.0364691	LOW QUALITY:Farnesyl pyrophosphate synthase 1 (AHRD V3.3 --* FPPS1_LUPAL)
Solyc03g078500.3	2.50851	8.33521e-12	UDP-glucuronosyltransferase
Solyc08g014010.3	2.50586	0.012508	Transmembrane protein, putative (AHRD V3.3 *** A0A072VMY8_MEDTR)
Solyc05g052610.3	2.50532	1.27717e-11	Myb family transcription factor family protein (AHRD V3.3 *** B9HT09_POPTR)
Solyc01g100390.3	2.49691	7.85115e-11	Pyrophosphate-energized vacuolar membrane proton pump (AHRD V3.3 *** AVP_VIGRR)
Solyc05g008220.3	2.49413	0.0108624	Plastid movement impaired protein (AHRD V3.3 *** A0A072VEV4_MEDTR)
Solyc04g080250.3	2.49269	2.78386e-08	Deoxyuridine 5'-triphosphate nucleotidohydrolase (AHRD V3.3 *** DUT_ARATH)
Solyc03g026360.1	2.49032	0.000634235	LOW QUALITY:Peptidoglycan-binding LysM domain-containing family protein (AHRD V3.3 *** B9ID24_POPTR)
Solyc01g108910.3	2.49004	2.59693e-06	Maternal effect embryo arrest protein, putative (AHRD V3.3 *** G7JNK2_MEDTR)
Solyc03g111310.3	2.48998	2.73584e-08	SNF1-related protein kinase regulatory subunit gamma 1 (AHRD V3.3 *** A0A061G5Z8_THECC)
Solyc11g007220.2	2.48662	0.0121781	Peroxidase (AHRD V3.3 *** K4D4Y2_SOLLC)
Solyc01g060240.3	2.4859	1.0481e-05	cAMP-regulated phosphoprotein 19-related protein (AHRD V3.3 --* AT4G16146.1)
Solyc09g090070.2	2.48489	1.18988e-07	phosphate transporter 1
Solyc05g015460.3	2.48442	0.006465	F-box family protein (AHRD V3.3 --* AT5G07610.1)
Solyc11g065910.1	2.48371	0.0165528	Aspartic protease inhibitor 9 (AHRD V3.3 --* API9_SOLTU)
Solyc08g006870.3	2.48303	2.8343e-05	Phototropic-responsive NPH3 family protein (AHRD V3.3 *** G7I878_MEDTR)
Solyc10g083610.2	2.48165	2.32575e-09	ethylene-inducible CTR1-like protein kinase
Solyc02g005200.3	2.4813	1.7202e-06	RNA binding protein (AHRD V3.3 *** AT3G08010.1)
Solyc01g099910.3	2.47975	3.84743e-13	Epoxide hydrolase (AHRD V3.3 *** B3VMR4_NICBE)
Solyc04g007000.1	2.47863	5.09412e-09	AP2/B3 transcription factor family protein (AHRD V3.3 *** AT1G25560.1)
Solyc02g086880.3	2.47688	9.39107e-05	formate dehydrogenase
Solyc10g051135.1	2.47682	0.021114	Protein DETOXIFICATION (AHRD V3.3 *-* K4D0R6_SOLLC)
Solyc08g079235.1	2.47658	8.15221e-12	Plant invertase/pectin methylesterase inhibitor (AHRD V3.3 *** G7KG88_MEDTR)
Solyc03g124050.3	2.47449	0.0188206	Receptor protein kinase, putative (AHRD V3.3 *** B9RHT1_RICCO)
Solyc11g068370.2	2.47382	6.31326e-06	bZIP transcription factor family protein (AHRD V3.3 *** AT1G08320.4)
Solyc10g018300.2	2.47009	9.40494e-08	Transketolase (AHRD V3.3 *** AT3G60750.1)
Solyc04g072280.3	2.46587	0.00895994	Laccase (AHRD V3.3 *** A0A022Q9N6_ERYGU)
Solyc03g117490.3	2.46546	4.26467e-17	Glycerol kinase (AHRD V3.3 *** GLPK_ARATH)
Solyc01g080150.3	2.46425	0.000137714	tRNA dimethylallyltransferase
Solyc06g068930.2	2.46354	2.0663e-12	Jasmonate ZIM domain protein g (AHRD V3.3 *** I3WTA5_NICAT)
Solyc03g123680.1	2.46287	2.27984e-08	RING/U-box superfamily protein (AHRD V3.3 *** AT1G72310.1)
Solyc05g014550.1	2.46053	1.17881e-07	LOW QUALITY:TRAM, LAG1 and CLN8 (TLC) lipid-sensing domain containing protein (AHRD V3.3 *** A0A0K9PUQ1_ZOSMR)
Solyc08g065710.2	2.46027	0.00819387	Vacuolar-processing enzyme (AHRD V3.3 *** VPE_CITSI)
Solyc04g019310.2	2.45888	0.0456144	transmembrane protein, putative (DUF247) (AHRD V3.3 *** AT3G50120.1)
Solyc05g053960.3	2.45565	5.65495e-12	Extensin-like protein (AHRD V3.3 *** O49946_SOLTU)
Solyc09g065710.1	2.45241	0.000815529	Pentatricopeptide repeat-containing protein, putative (AHRD V3.3 *** B9S4P3_RICCO)
Solyc05g007950.3	2.45129	0.000768871	LERNALE L.esculentum ribonuclease le
Solyc04g076880.3	2.44839	6.87183e-18	phosphoenolpyruvate carboxykinase
Solyc04g054930.3	2.44712	3.36992e-08	Trehalose 6-phosphate phosphatase (AHRD V3.3 *** M1BUG9_SOLTU)
Solyc12g096830.2	2.44687	1.59268e-07	Glycosyltransferase (AHRD V3.3 *** K4DHF6_SOLLC)
Solyc07g053420.3	2.44598	1.07435e-09	RING/U-box superfamily protein (AHRD V3.3 *** AT2G42360.1)
Solyc01g066290.2	2.4451	1.7889e-05	LOW QUALITY:Xaa-Pro aminopeptidase 1 (AHRD V3.3 --* A0A199W6F4_ANACO)
Solyc08g061010.3	2.44421	0.0433186	Major facilitator superfamily protein (AHRD V3.3 *** AT2G26690.1)
Solyc02g071475.1	2.44366	2.57202e-16	2-oxoglutarate (2OG) and Fe(II)-dependent oxygenase superfamily protein (AHRD V3.3 *** AT4G25300.1)
Solyc08g061595.1	2.44271	0.0041108	uroporphyrinogen-III synthase family protein (AHRD V3.3 --* AT2G26540.3)
Solyc09g090210.3	2.44187	4.05733e-05	Kinase family protein (AHRD V3.3 *** B9HA11_POPTR)
Solyc03g044900.3	2.43968	0.00128468	Calcium-binding EF-hand (AHRD V3.3 *** A0A103XKQ8_CYNCS)
Solyc12g010920.2	2.43962	0.00445924	Oleosin (AHRD V3.3 *** K4DCH8_SOLLC)
Solyc07g043200.2	2.4371	0.0013458	Zinc transporter protein (AHRD V3.3 *** D5LMF9_9FABA)
Solyc02g037495.1	2.43486	2.3647e-12	AMP-dependent synthetase and ligase family protein (AHRD V3.3 *** AT5G16340.1)
Solyc07g007180.3	2.43077	2.05282e-07	RING/U-box superfamily protein (AHRD V3.3 *** A0A061GN77_THECC)
Solyc06g036340.3	2.43018	1.12789e-10	Pentatricopeptide repeat (PPR) superfamily protein (AHRD V3.3 *** AT3G49140.1)
Solyc03g033730.1	2.42958	0.000850966	LOW QUALITY:BZIP transcription factor (AHRD V3.3 *** C0KYN1_SOLLC)
Solyc02g085745.1	2.42936	0.0129518	Rhomboid-like protein (AHRD V3.3 *** K4BB87_SOLLC)
Solyc08g082680.3	2.42855	9.14316e-06	RING/U-box superfamily protein (AHRD V3.3 *** AT4G24015.1)
Solyc09g059510.3	2.42638	1.79826e-07	Ethylene-responsive transcription factor-like protein (AHRD V3.3 *** W9RYM6_9ROSA)
Solyc01g009320.2	2.4256	0.0283007	U-box domain-containing family protein (AHRD V3.3 *** B9IIL0_POPTR)
Solyc08g062220.3	2.42557	0.0462628	Glycosyltransferase (AHRD V3.3 *** K4CL11_SOLLC)
Solyc01g066160.1	2.42543	0.0013933	LOW QUALITY:WD40 domain-containing protein (AHRD V3.3 --* AT2G47410.6)
Solyc09g089880.3	2.42433	1.78194e-14	Electron transfer flavoprotein beta-subunit, putative (AHRD V3.3 *** B9STH5_RICCO)
Solyc12g009880.1	2.42324	0.000185554	LOW QUALITY:Serine-rich protein-related (AHRD V3.3 *** A0A061GN42_THECC)
Solyc11g011400.2	2.41998	0.00501826	Linoleate 9S-lipoxygenase (AHRD V3.3 --* LOXB_PHAVU)
Solyc02g079960.3	2.41997	1.09784e-16	Thioredoxin (AHRD V3.3 *** A0A061F6X0_THECC)
Solyc01g066270.3	2.41869	0.00487857	LOW QUALITY:AT-hook motif nuclear-localized protein 1 (AHRD V3.3 --* AT4G12080.1)
Solyc05g010720.3	2.41571	0.00121445	Enoyl-CoA hydratase/isomerase family protein (AHRD V3.3 *** B9HTL0_POPTR)
Solyc01g107220.2	2.41426	0.0154515	LOW QUALITY:Extensin-like protein Dif10 (AHRD V3.3 *** Q43504_SOLLC)
Solyc06g009490.3	2.4138	1.16497e-06	Pentatricopeptide repeat-containing protein (AHRD V3.3 *-* A0A0B2SEE4_GLYSO)
Solyc01g102875.1	2.41204	0.000156291	Germin family protein (AHRD V3.3 *** G7I5N4_MEDTR)
Solyc09g011380.3	2.41174	0.048611	BEL1-like homeodomain protein (AHRD V3.3 *** G7L5K2_MEDTR)
Solyc10g012240.3	2.4105	8.83363e-09	Ubiquitin-conjugating enzyme E2 (AHRD V3.3 *** A0A1D1ZAB9_9ARAE)
Solyc12g013620.2	2.4096	2.7438e-17	jasmonic acid 2
Solyc02g093750.3	2.40837	2.01657e-08	C3H4 type zinc finger protein (DUF23) (AHRD V3.3 *** AT5G40720.3)
Solyc06g072650.1	2.40813	2.39046e-07	LOW QUALITY:Small auxin up-regulated RNA61
Solyc02g076800.1	2.40761	2.37003e-06	LOW QUALITY:DUF4228 domain protein (AHRD V3.3 *** G7IWW8_MEDTR)
Solyc03g082560.3	2.40725	0.00197295	NAD(P)-linked oxidoreductase superfamily protein (AHRD V3.3 *** AT5G53580.1)
Solyc02g076680.3	2.40006	6.12566e-06	DUF688 family protein (AHRD V3.3 *** G7ZXK0_MEDTR)
Solyc09g015350.3	2.39926	9.76488e-07	TRICHOME BIREFRINGENCE-LIKE 34 (AHRD V3.3 *** AT2G38320.1)
Solyc11g008200.1	2.39544	1.48983e-09	LOW QUALITY:Major facilitator superfamily protein (AHRD V3.3 *** AT2G39210.1)
Solyc11g066050.1	2.39433	3.63624e-06	LOW QUALITY:Dof zinc finger protein (AHRD V3.3 *** Q9M4G1_SOLTU)
Solyc08g083010.3	2.39387	0.00113635	Homer (AHRD V3.3 *** A0A0B0PVA4_GOSAR)
Solyc12g008660.1	2.39288	6.97104e-06	Zinc finger transcription factor 73
Solyc11g065940.2	2.39224	1.23216e-06	ENTH/VHS family protein (AHRD V3.3 *** A0A061GXX0_THECC)
Solyc04g064860.1	2.39197	0.000732471	LOW QUALITY:Transcription factor, MADS-box (AHRD V3.3 *** A0A103YHS3_CYNCS)
Solyc09g074600.1	2.39187	1.5208e-07	Glutaredoxin (AHRD V3.3 *** A0A103Y7J3_CYNCS)
Solyc01g097420.2	2.39157	0.0132035	Calcium-transporting ATPase (AHRD V3.3 *** A0A0K9RLX7_SPIOL)
Solyc10g075175.1	2.38433	0.00314687	Aspartate aminotransferase (AHRD V3.3 *** B9HDA1_POPTR)
Solyc08g062820.3	2.38168	5.97416e-13	Cytokinin riboside 5'-monophosphate phosphoribohydrolase (AHRD V3.3 *** K4CL66_SOLLC)
Solyc09g007730.3	2.38168	0.000367131	Kinase family protein (AHRD V3.3 *** B9NAB5_POPTR)
Solyc09g091910.2	2.37944	1.13784e-12	Purple acid phosphatase (AHRD V3.3 *** K4CWL7_SOLLC)
Solyc01g107900.3	2.37849	1.08104e-11	O-acyltransferase WSD1 (AHRD V3.3 *** A0A0B0P2X1_GOSAR)
Solyc02g077790.1	2.37798	0.0110765	LOW QUALITY:Ethylene-responsive transcription factor (AHRD V3.3 --* A0A087HKS2_ARAAL)
Solyc09g009520.3	2.3773	5.12003e-09	Alpha/beta-Hydrolases superfamily protein (AHRD V3.3 *** A0A061ETT5_THECC)
Solyc06g060410.3	2.37353	4.29062e-07	Phosphatidylinositol-4-phosphate 5-kinase family protein (AHRD V3.3 *** B9H7C8_POPTR)
Solyc10g008110.3	2.37299	2.311e-11	Acyl-coenzyme A oxidase (AHRD V3.3 *** M1APJ6_SOLTU)
Solyc01g104280.2	2.37227	2.07911e-05	GNS1/SUR4 membrane protein (AHRD V3.3 *** A0A103XMP3_CYNCS)
Solyc01g079980.3	2.37202	2.597e-05	Eukaryotic aspartyl protease family protein (AHRD V3.3 *** AT1G03220.1)
Solyc06g065060.2	2.37133	2.19926e-06	FAD-binding Berberine family protein (AHRD V3.3 *** A0A061GF79_THECC)
Solyc09g082690.3	2.37123	0.0349816	superoxide dismutase
Solyc09g065015.1	2.37107	4.60324e-07	mRNA capping enzyme family protein (AHRD V3.3 *-* AT3G09100.1)
Solyc01g103650.3	2.37021	7.10556e-12	Embryogenesis-associated EMB8 (AHRD V3.3 *** A0A0B0MZB5_GOSAR)
Solyc08g079900.2	2.36837	4.05764e-07	Subtilisin-like protease (AHRD V3.3 *-* Q9LWA3_SOLLC)
Solyc05g050510.3	2.36408	1.02521e-05	Protein yippee-like (AHRD V3.3 *** K4C183_SOLLC)
Solyc02g078860.3	2.36402	3.72996e-06	3(2),5-bisphosphate nucleotidase HAL2 (AHRD V3.3 *** A0A118JXE0_CYNCS)
Solyc03g096190.2	2.36185	0.0057581	Receptor-kinase, putative (AHRD V3.3 *** B9SUC9_RICCO)
Solyc08g067390.3	2.36133	1.73328e-05	EG45-like domain containing protein (AHRD V3.3 *** A0A0B2PHN1_GLYSO)
Solyc07g006370.1	2.36056	0.00642958	Cation calcium exchanger (AHRD V3.3 *** A0A072U799_MEDTR)
Solyc08g008420.3	2.35928	6.76879e-16	Mitochondrial pyruvate carrier (AHRD V3.3 *** K4CIX6_SOLLC)
Solyc06g066310.3	2.35675	1.83781e-18	Phosphomevalonate kinase (AHRD V3.3 *** A0A0X9ZV04_9ROSI)
Solyc01g080210.3	2.35661	2.34934e-05	Ribonucleoside-diphosphate reductase small chain family protein (AHRD V3.3 *** B9HMC3_POPTR)
Solyc06g082020.3	2.35496	3.57347e-08	Alternative NAD(P)H dehydrogenase 1 (AHRD V3.3 --* A0A061GX18_THECC)
Solyc01g005470.3	2.35284	0.000163176	PLANT CADMIUM RESISTANCE 2 (AHRD V3.3 *** AT1G14870.1)
Solyc01g099340.3	2.35094	0.000211562	Zinc finger protein (AHRD V3.3 *** E9NZV2_PHAVU)
Solyc03g113580.2	2.35039	1.45638e-10	Germin-like protein subfamily 1 member 18 (AHRD V3.3 *** A0A061F0C3_THECC)
Solyc09g008780.3	2.34979	1.19912e-06	Sulfite exporter TauE/SafE family protein (AHRD V3.3 *** AT2G36630.1)
Solyc01g094840.3	2.34818	2.12078e-15	RING/U-box superfamily protein, putative (AHRD V3.3 *** A0A061G5W7_THECC)
Solyc12g098753.1	2.34425	1.77664e-08	Pollen protein Ole E I-like protein (AHRD V3.3 *-* A0A072VSY6_MEDTR)
Solyc11g069220.2	2.34226	1.68137e-06	MLO-like protein (AHRD V3.3 *** K4DA78_SOLLC)
Solyc09g075910.1	2.33869	5.61496e-10	Serine/threonine-protein kinase (AHRD V3.3 *** K4CVG8_SOLLC)
Solyc09g059030.3	2.33866	8.38082e-22	Oxidoreductase, zinc-binding dehydrogenase family protein (AHRD V3.3 *** A0A061DLX9_THECC)
Solyc04g077050.3	2.3373	0.000242787	Amino acid transporter (AHRD V3.3 *** P93561_SOLTU)
Solyc08g061060.2	2.33681	0.000165286	Barwin-like endoglucanase (AHRD V3.3 *** A0A103XZL4_CYNCS)
Solyc04g080700.3	2.33679	1.5151e-10	Bifunctional nuclease 1 (AHRD V3.3 *-* BBD1_ARATH)
Solyc03g032060.1	2.33588	0.00488776	RING/U-box superfamily protein (AHRD V3.3 *** AT1G20823.1)
Solyc01g109140.3	2.33579	9.58728e-08	divinyl ether synthase
Solyc07g064270.3	2.33402	1.17658e-05	Glucose-6-phosphate/phosphate-translocator family protein (AHRD V3.3 *** B9I0B8_POPTR)
Solyc05g014310.3	2.33392	4.68014e-09	multidrug resistance protein (AHRD V3.3 *** AT1G67700.5)
Solyc04g016160.3	2.3338	1.48033e-06	Glycosyltransferase, putative (AHRD V3.3 *** B9T5B7_RICCO)
Solyc07g045040.3	2.33347	1.61929e-05	2-oxoglutarate (2OG) and Fe(II)-dependent oxygenase superfamily protein (AHRD V3.3 *** AT5G20400.1)
Solyc01g109170.3	2.33242	2.07722e-09	WCOR413-like plant cold acclimation protein
Solyc07g063930.3	2.33169	8.19203e-06	Organic cation transporter, putative (AHRD V3.3 *** B9SY49_RICCO)
Solyc03g098630.3	2.3259	1.99752e-11	DUF789 family protein (AHRD V3.3 *-* G7KKC4_MEDTR)
Solyc06g063295.1	2.32546	9.71069e-07	F-box/kelch-repeat protein (AHRD V3.3 *** A0A0B2P9A5_GLYSO)
Solyc11g066330.1	2.32352	0.000137708	Major facilitator superfamily protein (AHRD V3.3 *** AT2G28120.1)
Solyc02g083280.3	2.3233	2.07101e-12	Rhodanese-related sulfurtransferase (AHRD V3.3 *** B7FGV4_MEDTR)
Solyc11g011880.2	2.32306	8.46916e-05	Protein kinase (AHRD V3.3 *** A9CM11_IPONI)
Solyc10g085910.2	2.32258	1.15468e-05	Heavy metal transport/detoxification superfamily protein (AHRD V3.3 *-* AT5G02600.2)
Solyc01g005930.3	2.3209	0.000646375	Lipase/lipooxygenase, PLAT/LH2 (AHRD V3.3 *** A0A118JU91_CYNCS)
Solyc10g024490.2	2.32042	6.28882e-07	Peptide transporter, putative (AHRD V3.3 *** B9S1I2_RICCO)
Solyc06g076470.3	2.31871	4.24568e-07	Plant/T7H20-70 protein (AHRD V3.3 *** G7L5L0_MEDTR)
Solyc05g009120.3	2.31651	2.18906e-05	Core-2/I-branching beta-1,6-N-acetylglucosaminyltransferase family protein (AHRD V3.3 *** AT1G68390.1)
Solyc03g034020.3	2.31638	9.50992e-08	U-box domain-containing family protein (AHRD V3.3 *** U5GHQ7_POPTR)
Solyc11g018800.2	2.31567	4.05981e-06	Peroxidase (AHRD V3.3 *** K4D6T3_SOLLC)
Solyc07g006560.3	2.31511	1.00855e-07	Hypersensitive response assisting protein (AHRD V3.3 *** Q9SWC6_CAPAN)
Solyc04g080705.1	2.31487	5.56521e-08	Bifunctional nuclease 1 (AHRD V3.3 *** BBD1_ARATH)
Solyc09g009530.3	2.31446	5.4936e-12	alpha/beta-Hydrolases superfamily protein (AHRD V3.3 *** AT2G36290.1)
Solyc09g089870.3	2.31323	2.61838e-08	bHLH transcription factor 061
Solyc08g062610.3	2.30895	5.38948e-09	(S)-coclaurine N-methyltransferase (AHRD V3.3 *** W9QPZ2_9ROSA)
Solyc04g016177.1	2.30791	0.00543564	Glycosyltransferase (AHRD V3.3 *** M1CLQ4_SOLTU)
Solyc02g089650.3	2.30771	0.0477929	DUF1262 family protein (AHRD V3.3 *** A0A072U7Y1_MEDTR)
Solyc04g050990.3	2.30704	1.80291e-05	F-box protein PP2 (AHRD V3.3 *** A0A059PC27_CICAR)
Solyc10g084100.2	2.3059	0.00016794	RING/U-box superfamily protein (AHRD V3.3 *** AT3G09770.1)
Solyc09g010650.1	2.30389	7.3834e-06	RING/U-box superfamily protein (AHRD V3.3 *-* AT2G37580.1)
Solyc12g096570.1	2.29847	0.0184343	ARGOS (AHRD V3.3 *** C7SFP7_SOLLC)
Solyc01g006510.3	2.29743	1.29291e-13	sorbitol related enzyme
Solyc03g113470.2	2.29558	2.79815e-13	HIPL1 protein (AHRD V3.3 *** A0A151S7A0_CAJCA)
Solyc04g072000.3	2.29503	0.000582713	Chitinase (AHRD V3.3 *** A0A1B1HY32_9APIA)
Solyc12g011160.2	2.29495	3.7472e-07	3-hydroxyisobutyryl-CoA hydrolase-like protein (AHRD V3.3 *** A0A072V5U1_MEDTR)
Solyc06g076820.1	2.29301	4.12592e-09	Zinc finger (C2H2 type) family protein
Solyc05g050710.3	2.29209	0.0330316	Lecithin-cholesterol acyltransferase-like 1 (AHRD V3.3 *** A0A0B2SJV8_GLYSO)
Solyc08g068730.1	2.29111	0.000270523	Tyramine n-hydroxycinnamoyl transferase (AHRD V3.3 *** Q5D8C0_CAPAN)
Solyc09g089930.2	2.29081	2.54906e-06	ethylene responsive factor E.2
Solyc05g006920.3	2.28778	4.02454e-05	Major facilitator superfamily protein (AHRD V3.3 *** AT1G69860.1)
Solyc06g053400.3	2.28751	3.24906e-18	Isopropylmalate synthase (AHRD V3.3 *** K4C627_SOLLC)
Solyc12g013580.2	2.28743	3.48649e-08	Peptidyl-prolyl cis-trans isomerase, putative (AHRD V3.3 *** B9SW20_RICCO)
Solyc07g008620.1	2.28579	2.554e-07	EIX receptor 1
Solyc05g009700.3	2.28451	1.97573e-11	Amino acid transporter, putative (AHRD V3.3 *** B9ST31_RICCO)
Solyc08g081620.3	2.2841	0.0366351	LEU13054 endo-1,4-beta-glucanase precursor
Solyc01g080570.3	2.28293	4.36613e-18	inosine-uridine preferring nucleoside hydrolase family protein (AHRD V3.3 *** AT5G18860.2)
Solyc04g016420.3	2.28243	1.33455e-10	Mediator of RNA polymerase II transcription subunit 23 (AHRD V3.3 *-* A0A061EVL7_THECC)
Solyc05g044490.2	2.28055	3.06784e-05	NBS-LRR resistance protein-like protein (AHRD V3.3 *** A1Y9R1_SOLLC)
Solyc02g068380.3	2.27819	1.33307e-07	allantoate amidohydrolase (AHRD V3.3 *** AT4G20070.1)
Solyc09g072880.3	2.27817	0.00916802	Fluorescent in blue light, chloroplastic-like protein (AHRD V3.3 *** A0A0B0PKQ3_GOSAR)
Solyc02g068170.1	2.27781	1.07545e-05	LOW QUALITY:CAP-gly domain linker (AHRD V3.3 --* AT3G55060.3)
Solyc01g057473.1	2.27512	0.0121926	DNA helicase homolog, putative (AHRD V3.3 *-* Q1EPC6_MUSAC)
Solyc02g072447.1	2.27111	0.0442954	Receptor-kinase, putative (AHRD V3.3 *-* B9RVA8_RICCO)
Solyc02g079750.3	2.27087	7.21568e-05	Quinone reductase family protein (AHRD V3.3 *** AT4G27270.1)
Solyc06g074990.2	2.2707	1.55841e-05	putative high affinity nitrate transporter 2
Solyc12g007270.2	2.26912	0.00742599	Xyloglucan endotransglucosylase/hydrolase (AHRD V3.3 *-* K4DBR4_SOLLC)
Solyc01g068190.3	2.26595	0.000513513	HIGH CHLOROPHYLL FLUORESCENCE 153-like protein
Solyc05g055270.1	2.26471	1.87781e-09	Galactose oxidase/kelch repeat superfamily protein (AHRD V3.3 --* AT5G60570.3)
Solyc08g080910.3	2.26272	1.66566e-09	Glutathione S-transferase family protein (AHRD V3.3 *** B9GKJ1_POPTR)
Solyc09g008740.1	2.26193	0.0141265	VQ motif-containing protein (AHRD V3.3 --* AT4G37710.2)
Solyc03g031920.3	2.26048	0.000378298	Oligopeptide transporter, putative (AHRD V3.3 *** B9SIR4_RICCO)
Solyc05g005700.3	2.25839	5.57033e-06	aldehyde dehydrogenase family 2 member B7d
Solyc03g116570.3	2.25817	5.05235e-06	Thiol-disulfide oxidoreductase DCC (AHRD V3.3 *** A0A0K9PRB5_ZOSMR)
Solyc07g053320.3	2.25744	8.89826e-06	Microtubule-associated protein 70-3 (AHRD V3.3 --* MP703_ARATH)
Solyc01g091160.3	2.25688	2.18574e-10	arginase 1
Solyc05g054570.3	2.25633	2.37092e-09	SEC14 cytosolic factor family protein / phosphoglyceride transfer family protein (AHRD V3.3 *** AT3G46450.3)
Solyc09g090050.3	2.25602	6.85529e-09	Activating signal cointegrator 1 (AHRD V3.3 *** A0A0B0NUV2_GOSAR)
Solyc03g121900.1	2.25586	0.000917451	Bifunctional inhibitor/lipid-transfer protein/seed storage 2S albumin superfamily protein (AHRD V3.3 *** AT5G48490.1)
Solyc08g083250.3	2.25255	0.00289895	Purple acid phosphatase (AHRD V3.3 *-* K4CPW9_SOLLC)
Solyc09g057580.3	2.25128	8.69976e-08	UV-B-induced protein, chloroplastic (AHRD V3.3 *** A0A199VW76_ANACO)
Solyc05g053000.1	2.25117	0.000215885	AT hook motif DNA-binding family protein (AHRD V3.3 *** A0A072V017_MEDTR)
Solyc07g007160.3	2.25095	0.00602393	RING/U-box superfamily protein (AHRD V3.3 *** A0A061GN77_THECC)
Solyc08g013690.2	2.25025	0.00772591	B3 domain-containing protein (AHRD V3.3 *-* A0A1D1Z5C9_9ARAE)
Solyc08g076830.1	2.24803	1.29314e-06	RING/U-box superfamily protein, putative (AHRD V3.3 *** A0A061GAA2_THECC)
Solyc02g078230.2	2.248	8.22444e-08	Callose synthase-like protein (AHRD V3.3 *** A0A072V5B8_MEDTR)
Solyc11g007780.2	2.24722	6.0682e-08	SEC12-like protein 1 (AHRD V3.3 *** A0A0B2S0C4_GLYSO)
Solyc09g008670.3	2.24277	7.77355e-07	threonine deaminase
Solyc03g006890.2	2.24249	9.56777e-06	Kinase superfamily protein (AHRD V3.3 *** A0A061G0U3_THECC)
Solyc08g006460.3	2.24119	2.37169e-11	RING/U-box superfamily protein (AHRD V3.3 *** AT5G10650.2)
Solyc07g043550.3	2.24085	6.87047e-17	UDP-glucose 4-epimerase, putative (AHRD V3.3 *** B9SV82_RICCO)
Solyc07g061730.3	2.23958	3.37336e-05	gibberellin 2-oxidase 5
Solyc02g071950.1	2.2394	9.34483e-05	LOW QUALITY:asparagine synthetase 2 (AHRD V3.3 --* AT5G65010.1)
Solyc12g088760.1	2.23864	3.73245e-05	Subtilisin-like protease (AHRD V3.3 *** W9SHY0_9ROSA)
Solyc10g076250.2	2.23853	1.54953e-10	Alanine-glyoxylate aminotransferase, putative (AHRD V3.3 *** B9SZ94_RICCO)
Solyc09g066410.2	2.23735	9.68112e-05	Phosphate transporter (AHRD V3.3 *** A0A0B5GK48_SOLLC)
Solyc02g088180.3	2.23683	0.000126241	NAC domain-containing protein (AHRD V3.3 *** A0A060A652_BOENI)
Solyc11g045110.2	2.2368	3.54104e-11	Sucrose-phosphate synthase family protein (AHRD V3.3 *** AT4G10120.3)
Solyc05g012490.1	2.23667	0.0241411	LOW QUALITY:Zinc finger family protein (AHRD V3.3 *** B9HID5_POPTR)
Solyc08g076730.3	2.23642	0.0234351	Tetratricopeptide repeat (TPR)-like superfamily protein (AHRD V3.3 *** AT4G17940.1)
Solyc03g112040.1	2.23607	0.0427839	Cytochrome P450 (AHRD V3.3 *** A0A103XWH5_CYNCS)
Solyc01g110500.3	2.235	1.9073e-07	ENTH/VHS family protein (AHRD V3.3 *** A0A061GXX0_THECC)
Solyc06g050310.3	2.2316	5.78387e-13	Haloacid dehalogenase-like hydrolase superfamily protein (AHRD V3.3 *** A0A097PQD8_SOLLC)
Solyc05g014250.3	2.23141	3.50026e-06	RING/U-box superfamily protein (AHRD V3.3 *** A0A061EEU1_THECC)
Solyc10g051130.2	2.23053	3.54169e-09	Protein DETOXIFICATION (AHRD V3.3 *** K4D0R6_SOLLC)
Solyc06g009630.1	2.23025	9.58944e-12	CP12 (AHRD V3.3 *** O24136_TOBAC)
Solyc09g090300.3	2.22917	0.000519275	DCTP pyrophosphatase 1 (AHRD V3.3 *** A0A061ENZ8_THECC)
Solyc03g006490.3	2.22751	7.58552e-11	glutaminase domain-containing protein
Solyc08g066940.3	2.22632	1.30863e-05	Major facilitator superfamily protein (AHRD V3.3 *** AT1G52190.1)
Solyc05g056545.1	2.22608	8.47766e-12	Alcohol dehydrogenase, putative (AHRD V3.3 *** B9RHN6_RICCO)
Solyc10g086570.3	2.22572	4.03744e-13	Chaperone DnaJ (AHRD V3.3 *** A0A0B0NPS3_GOSAR)
Solyc04g007530.3	2.22506	0.000708743	Protein DETOXIFICATION (AHRD V3.3 *** K4BNR1_SOLLC)
Solyc11g071780.1	2.22452	0.000277827	LOW QUALITY:B-class MADS-box protein AP3-2 (AHRD V3.3 --* G2XKB5_PHATN)
Solyc04g077860.3	2.2232	2.7714e-07	Sigma factor sigb regulation protein rsbq, putative (AHRD V3.3 *** B9R708_RICCO)
Solyc09g011650.3	2.22207	0.000162953	Glutathione S-transferase (AHRD V3.3 *** A0A0N9HTE9_HELAN)
Solyc02g073571.1	2.22186	0.0105637	UPF0183 protein family (AHRD V3.3 *-* A0A151TIL6_CAJCA)
Solyc03g006710.1	2.21931	0.0010539	Calcium-binding family protein (AHRD V3.3 *** B9I910_POPTR)
Solyc07g007930.3	2.21765	4.83821e-07	Alkaline alpha-galactosidase seed imbibition protein (AHRD V3.3 *** Q8H6N3_SOLLC)
Solyc09g007130.3	2.21671	1.97597e-06	3-methyl-2-oxobutanoate hydroxymethyltransferase (AHRD V3.3 *** K4CQA3_SOLLC)
Solyc06g059740.3	2.21668	0.0175331	Alcohol dehydrogenase (AHRD V3.3 *** ADH_MALDO)
Solyc07g007690.3	2.21624	1.9336e-07	Chloride channel protein (AHRD V3.3 *** M1D0Y1_SOLTU)
Solyc07g056080.1	2.21534	0.000102648	LOW QUALITY:Acidic endochitinase SE2 (AHRD V3.3 --* CHIE_BETVU)
Solyc04g054260.3	2.21524	0.000291497	Cytochrome P450 family protein (AHRD V3.3 *** B9HFW5_POPTR)
Solyc05g018880.1	2.2145	0.00424464	Lysine-specific histone demethylase 1 like 1 (AHRD V3.3 *-* A0A0B2PY52_GLYSO)
Solyc02g062890.2	2.21272	0.000167009	polyol monosaccharide transporter 5
Solyc01g067750.3	2.2125	1.00229e-05	dehydroquinate dehydratase/shikimate:NADP oxidoreductase
Solyc02g080910.3	2.21238	0.0490229	Pectate lyase (AHRD V3.3 *** K4B9W1_SOLLC)
Solyc02g090110.3	2.21204	3.4157e-05	WAK-like kinase
Solyc09g075720.3	2.21121	1.70478e-07	Kinase family protein (AHRD V3.3 *** B9HLI5_POPTR)
Solyc02g071860.3	2.21033	3.97841e-06	Receptor-like protein kinase (AHRD V3.3 *** B9I1R1_POPTR)
Solyc07g064650.2	2.2102	1.00919e-06	senescence regulator (Protein of unknown function, DUF584) (AHRD V3.3 *-* AT4G21970.1)
Solyc01g108190.3	2.20962	7.17808e-07	Calcium-binding EF-hand (AHRD V3.3 *** A0A118JV88_CYNCS)
Solyc06g065300.3	2.20892	0.0148608	U5 small nuclear ribonucleoprotein helicase (AHRD V3.3 *-* AT1G20960.2)
Solyc06g074770.3	2.20661	0.0496624	U-box domain-containing protein (AHRD V3.3 *** AT5G15400.1)
Solyc02g093250.3	2.20373	2.73399e-10	Caffeoyl-CoA O-methyltransferase (AHRD V3.3 *** CAMT_SOLTU)
Solyc08g076685.1	2.20247	0.0111553	homeobox-leucine zipper protein ATHB-8 (AHRD V3.3 --* AT4G32880.1)
Solyc06g068500.3	2.19833	3.32636e-12	Chaperone DnaJ domain protein (AHRD V3.3 *** B7FGF7_MEDTR)
Solyc02g093270.3	2.19704	6.10219e-05	caffeoyl-CoA O-methyltransferase
Solyc01g068180.3	2.1964	8.61804e-05	Pentatricopeptide repeat-containing protein (AHRD V3.3 *** A0A103Y1F7_CYNCS)
Solyc12g005380.2	2.19522	0.000506511	Diacylglycerol kinase (AHRD V3.3 *** K4DB76_SOLLC)
Solyc06g053715.1	2.1945	0.00028948	S-locus lectin protein kinase family protein (AHRD V3.3 --* AT1G61390.2)
Solyc09g092260.3	2.19417	0.0315359	chaperone protein dnaJ 20
Solyc01g111230.3	2.19413	2.24215e-05	Dirigent protein (AHRD V3.3 *** K4B3Y5_SOLLC)
Solyc01g103030.3	2.19375	0.000232295	Major facilitator superfamily protein (AHRD V3.3 *** AT1G59740.1)
Solyc01g106805.1	2.19327	1.15309e-07	Amino acid permease (AHRD V3.3 *** A0A0A0L0I6_CUCSA)
Solyc03g119300.3	2.19231	0.000700257	Zinc finger protein, putative (AHRD V3.3 *-* B9SLY6_RICCO)
Solyc01g060180.3	2.19204	1.03251e-21	CoA ligase (AHRD V3.3 *** A0A0K9PM15_ZOSMR)
Solyc00g080750.3	2.19191	0.0050072	Plastid movement impaired protein (AHRD V3.3 *** A0A072VEV4_MEDTR)
Solyc03g115500.3	2.19072	0.000549502	Heparanase 1-like protein (AHRD V3.3 *** T2D261_TOBAC)
Solyc09g055183.1	2.19059	8.4084e-10	Protein kinase-like (AHRD V3.3 *** Q5QMM2_ORYSJ)
Solyc01g100455.1	2.19039	0.00492901	myb domain protein 65 (AHRD V3.3 --* AT3G11440.4)
Solyc09g090960.3	2.18983	2.75064e-05	RNA-binding (RRM/RBD/RNP motifs) family protein (AHRD V3.3 *** AT1G60000.1)
Solyc02g070280.3	2.18808	4.72594e-05	Cationic amino acid transporter, putative (AHRD V3.3 *** B9SKU5_RICCO)
Solyc02g079580.3	2.18797	0.000430648	Serine/threonine-protein kinase (AHRD V3.3 *** M5WPV3_PRUPE)
Solyc06g073760.3	2.18789	4.5596e-07	Beta-glucosidase (AHRD V3.3 *** A0A0B4PJM3_SOYBN)
Solyc07g045050.3	2.18782	1.43247e-09	4-hydroxyphenylpyruvate dioxygenase (AHRD V3.3 *** K4CER3_SOLLC)
Solyc01g106500.3	2.18736	2.5011e-06	Leucine-rich receptor-like protein kinase family protein (AHRD V3.3 *** AT1G09970.1)
Solyc09g065770.1	2.18704	3.73018e-08	LOW QUALITY:Ubiquitin-conjugating enzyme/RWD-like protein, putative (AHRD V3.3 *** A0A061DQB8_THECC)
Solyc09g090775.1	2.18626	0.0351946	Pentatricopeptide repeat superfamily protein (AHRD V3.3 *** A0A061F1A8_THECC)
Solyc11g010730.2	2.18494	1.17495e-08	Protein kinase family protein (AHRD V3.3 *** F4KI00_ARATH)
Solyc06g009800.2	2.18451	0.00429763	Pentatricopeptide repeat-containing protein family (AHRD V3.3 *-* A0A151SLA5_CAJCA)
Solyc04g064850.3	2.18371	7.11979e-06	Organic solute transporter ostalpha protein (AHRD V3.3 *** A0A072V0U4_MEDTR)
Solyc06g035455.1	2.18343	0.0263258	Serine/threonine protein phosphatase 7 long form isogeny (AHRD V3.3 *** A0A151SE46_CAJCA)
Solyc11g017430.2	2.18268	2.35769e-06	Mitochondrial transcription termination factor family protein (AHRD V3.3 *** AT4G09620.3)
Solyc08g007230.2	2.1816	2.96376e-09	Ethylene-responsive transcription factor (AHRD V3.3 *** A0A024CAT9_BRAJU)
Solyc12g099940.2	2.18149	3.94883e-09	Acyl-CoA N-acyltransferase (AHRD V3.3 *** A0A103YFJ4_CYNCS)
Solyc05g055970.3	2.18018	0.00372306	Ankyrin repeat-containing-like protein (AHRD V3.3 *-* A0A061FUD1_THECC)
Solyc12g011400.2	2.18003	0.000462123	Pentatricopeptide repeat-containing protein (AHRD V3.3 *** A0A103XLX2_CYNCS)
Solyc03g112100.3	2.1799	5.48803e-05	high-affinity nitrate transporter-like protein (AHRD V3.3 *** AT4G24715.1)
Solyc09g092150.1	2.17833	0.0489978	Pentatricopeptide repeat-containing protein (AHRD V3.3 *** A0A103YJT4_CYNCS)
Solyc03g033710.3	2.17766	0.00876846	Peroxidase (AHRD V3.3 *** K4BFP3_SOLLC)
Solyc05g047540.3	2.17617	0.000363242	Pentatricopeptide repeat superfamily protein, putative (AHRD V3.3 *** A0A061GYI5_THECC)
Solyc08g061930.3	2.17421	0.000861221	Cytokinin oxidase/dehydrogenase-like (AHRD V3.3 *** I0IUQ5_SOLLC)
Solyc09g089550.3	2.17419	2.79072e-08	Zinc finger family protein (AHRD V3.3 *-* B9HF11_POPTR)
Solyc08g005500.3	2.17264	3.89449e-06	Disease resistance protein (CC-NBS-LRR class) family (AHRD V3.3 *** AT5G35450.2)
Solyc09g083390.2	2.1722	0.000274083	zinc knuckle (CCHC-type) family protein (AHRD V3.3 *-* AT5G43630.4)
Solyc03g093240.3	2.17183	2.67343e-07	nitric oxide synthase 1
Solyc02g082900.3	2.17122	2.62297e-10	Adipocyte plasma membrane-associated protein (AHRD V3.3 *** W9T0J8_9ROSA)
Solyc02g076830.1	2.17082	1.97517e-05	Serine/threonine-protein kinase (AHRD V3.3 *-* A0A199VI10_ANACO)
Solyc03g096390.3	2.17073	2.89634e-05	proline transporter 1
Solyc09g082280.3	2.16977	0.000330848	Lipid transfer protein (AHRD V3.3 *** Q5MJA5_CAPAN)
Solyc07g053570.3	2.16801	0.0387666	Zinc finger family protein (AHRD V3.3 *** U5FMI7_POPTR)
Solyc04g072320.2	2.16749	0.0396615	RNA polymerase I subunit 43 (AHRD V3.3 --* AT1G60620.2)
Solyc03g019830.3	2.16742	0.000270745	Receptor kinase (AHRD V3.3 *** B6SWV2_MAIZE)
Solyc03g032090.1	2.16739	7.26202e-10	Amino acid transporter, putative (AHRD V3.3 *** B9S6V9_RICCO)
Solyc09g007850.3	2.16528	8.59228e-08	RNA binding protein (AHRD V3.3 *** Q39209_ARATH)
Solyc04g005410.2	2.16497	4.71294e-05	Ureide permease (AHRD V3.3 *** A0A124SG70_CYNCS)
Solyc01g099160.3	2.16478	1.02966e-09	lipoxygenase
Solyc01g067890.3	2.16296	1.82709e-13	1-D-deoxyxylulose 5-phosphate synthase
Solyc03g005240.2	2.1595	0.0148042	Calmodulin, putative (AHRD V3.3 *** B9RTI5_RICCO)
Solyc09g009250.3	2.15888	0.0497609	Trihelix transcription factor GT-2-like protein (AHRD V3.3 *** A0A0B0PED7_GOSAR)
Solyc12g042210.2	2.15748	0.000250744	Ethylene-responsive transcription factor (AHRD V3.3 *** W9S0J2_9ROSA)
Solyc01g067020.3	2.15712	9.43003e-05	Atypical receptor-like kinase 1 (AHRD V3.3 *** C5H8K0_SOLLC)
Solyc11g013120.2	2.15647	1.14067e-06	Camphor resistance CrcB family protein (AHRD V3.3 *** B9GUE1_POPTR)
Solyc06g084140.3	2.15541	4.1809e-08	Sulfate transporter (AHRD V3.3 *** D7LTZ8_ARALL)
Solyc06g063110.2	2.15498	0.00137967	RING/U-box superfamily protein (AHRD V3.3 *** AT1G72310.1)
Solyc02g065080.3	2.15451	7.26057e-10	Phosphoglycerate mutase family protein (AHRD V3.3 *** AT3G50520.1)
Solyc12g096240.2	2.15419	0.000772694	Tyrosine aminotransferase (AHRD V3.3 *** E2JFA7_PERFR)
Solyc06g034000.2	2.15327	0.00900927	R2R3MYB transcription factor 95
Solyc04g076780.3	2.15181	0.00268489	Oligopeptide transporter, putative (AHRD V3.3 *** B9RX59_RICCO)
Solyc01g088760.3	2.1512	0.000346345	Cytochrome P450, putative (AHRD V3.3 *** A0A061DWV1_THECC)
Solyc10g076510.2	2.15045	0.00429921	Pyruvate decarboxylase (AHRD V3.3 *** Q8H9C6_SOLTU)
Solyc01g010230.2	2.1492	1.5154e-07	LOW QUALITY:Acanthoscurrin-2 (AHRD V3.3 --* B6TLS9_MAIZE)
Solyc09g082120.3	2.14877	6.14066e-07	Lactoylglutathione lyase / glyoxalase I family protein (AHRD V3.3 *** AT2G32090.1)
Solyc00g289230.2	2.14866	3.06684e-08	Serine/threonine-protein kinase (AHRD V3.3 *** M1AFX4_SOLTU)
Solyc05g008130.3	2.14828	2.85362e-05	LOW QUALITY:Six-bladed beta-propeller, TolB-like protein (AHRD V3.3 *** A0A103XVG9_CYNCS)
Solyc08g076170.1	2.14803	0.0260165	LOW QUALITY:50S ribosomal protein L22, chloroplastic (AHRD V3.3 -** RK22_CHLAT)
Solyc00g006805.1	2.14794	0.00962759	AMP-dependent synthetase and ligase family protein (AHRD V3.3 --* AT4G05160.1)
Solyc09g091840.3	2.1464	1.80383e-11	Glutathione Reductase (AHRD V3.3 *** A0A089ZXK5_GENTR)
Solyc01g009490.1	2.14597	0.0337078	LOW QUALITY:DUF4228 domain protein (AHRD V3.3 *** G7IAV0_MEDTR)
Solyc12g056390.2	2.14535	1.32118e-06	Thaumatin (AHRD V3.3 *** A0A103XJD6_CYNCS)
Solyc05g053330.3	2.14477	0.000124735	MYB transcription factor (AHRD V3.3 *** Q39550_CRAPL)
Solyc02g082190.3	2.1439	2.22639e-10	CTP synthase (AHRD V3.3 *** M1B2B1_SOLTU)
Solyc04g078660.1	2.14373	5.26494e-05	LOW QUALITY:HXXXD-type acyl-transferase family protein (AHRD V3.3 *** AT5G42830.1)
Solyc09g042660.3	2.14283	0.00807491	Non-specific serine/threonine protein kinase (AHRD V3.3 *** M1B3J2_SOLTU)
Solyc11g005030.2	2.14283	8.99963e-08	Protein translocase subunit SecA (AHRD V3.3 *** V4KTM1_EUTSA)
Solyc04g054710.3	2.14142	1.36009e-06	aspartate aminotransferase (AHRD V3.3 *** AT2G22250.3)
Solyc06g084370.1	2.1407	0.000864055	LOW QUALITY:sodium hydrogen exchanger 4 (AHRD V3.3 --* AT3G06370.4)
Solyc05g013450.3	2.14017	1.12049e-09	Protein DETOXIFICATION (AHRD V3.3 *** K4BY66_SOLLC)
Solyc09g090970.3	2.13976	4.25153e-05	Major allergen Pru ar 1 (AHRD V3.3 *** A0A0B2QY84_GLYSO)
Solyc11g013240.2	2.13969	9.17465e-07	Kinase family protein (AHRD V3.3 *-* D7KUM0_ARALL)
Solyc03g025960.1	2.13942	0.00527504	LOW QUALITY:CLAVATA3/ESR (CLE)-related protein 2 (AHRD V3.3 -** CLE14_ARATH)
Solyc04g014500.3	2.13867	3.65463e-09	Nudix hydrolase-like protein (AHRD V3.3 *** G7J9C3_MEDTR)
Solyc06g072320.3	2.13858	0.00113763	Serine palmitoyltransferase (AHRD V3.3 *** B3Y000_NICBE)
Solyc10g078235.1	2.13774	0.0108681	Cytochrome P450 (AHRD V3.3 *-* A9ZT63_COPJA)
Solyc04g071085.1	2.13622	2.97829e-08	Hydroxyproline-rich glycoprotein (AHRD V3.3 *** Q8H9E0_SOLTU)
Solyc04g082830.3	2.13513	6.29299e-06	Auxin efflux carrier family protein, putative (AHRD V3.3 *** A0A061FMX0_THECC)
Solyc12g006130.2	2.13274	0.000305272	F-box protein (AHRD V3.3 *** W9SM54_9ROSA)
Solyc01g066880.3	2.13181	0.00045144	Heavy metal transport/detoxification superfamily protein (AHRD V3.3 *-* AT5G27690.1)
Solyc09g014720.2	2.13091	0.000812923	Kinase, putative (AHRD V3.3 *** B9RE26_RICCO)
Solyc01g006650.2	2.13089	0.000495766	ETHYLENE INSENSITIVE 3-like 3 protein (AHRD V3.3 *** A0A0B2RCL4_GLYSO)
Solyc06g068900.3	2.12886	0.0291089	Nudix hydrolase (AHRD V3.3 *** A0A061E9N4_THECC)
Solyc01g101010.3	2.12865	6.25692e-10	F2P16.20 protein, putative isoform 1 (AHRD V3.3 *** A0A061GXF8_THECC)
Solyc09g090060.3	2.1269	3.88125e-12	Serine/threonine-protein phosphatase (AHRD V3.3 *** O81955_CATRO)
Solyc02g091670.1	2.12386	1.18429e-11	Octicosapeptide/Phox/Bem1p domain-containing protein (AHRD V3.3 *-* T2DP86_PHAVU)
Solyc05g008820.3	2.12324	0.000505342	Lipid phosphate phosphatase-like protein (AHRD V3.3 *** A0A072U232_MEDTR)
Solyc06g050170.3	2.12318	1.38791e-14	Potassium transporter (AHRD V3.3 *** W8NQ93_OLEEU)
Solyc05g054210.3	2.12318	2.32916e-05	proline-rich protein
Solyc02g071450.3	2.12263	1.46993e-13	2-oxoglutarate (2OG) and Fe(II)-dependent oxygenase superfamily protein (AHRD V3.3 *** AT4G25300.1)
Solyc04g064650.1	2.12221	0.0276825	Pentatricopeptide repeat-containing protein (AHRD V3.3 *** A0A103XXL8_CYNCS)
Solyc09g014730.3	2.12173	8.84089e-06	ATP binding protein, putative (AHRD V3.3 *** B9S2R0_RICCO)
Solyc02g077240.3	2.11978	0.0312477	Pyruvate decarboxylase (AHRD V3.3 *** Q1I1D9_CITSI)
Solyc11g069230.2	2.11875	0.00617747	Syntaxin, putative (AHRD V3.3 *** B9S0N2_RICCO)
Solyc05g008805.1	2.11849	4.29276e-05	Lipid phosphate phosphatase-like protein (AHRD V3.3 *** A0A072VR60_MEDTR)
Solyc11g011590.2	2.11745	0.0408315	GRAM domain-containing protein / ABA-responsive protein-related (AHRD V3.3 *** A0A061E267_THECC)
Solyc11g012000.2	2.115	3.24489e-08	extracellular ligand-gated ion channel protein (DUF3537) (AHRD V3.3 *** AT3G20300.1)
Solyc11g027840.2	2.11271	3.03782e-05	1,4-beta-D-glucanase (AHRD V3.3 *** B4FHX7_MAIZE)
Solyc02g076690.3	2.11172	0.0273444	Cysteine protease (AHRD V3.3 *** Q7XYU8_ANTAD)
Solyc09g014910.3	2.11137	0.00077159	LURP-one-like protein (AHRD V3.3 *** G7KW21_MEDTR)
Solyc04g007410.3	2.11097	0.0466129	transmembrane protein (AHRD V3.3 *** AT3G45050.4)
Solyc11g045610.2	2.1101	4.92448e-07	Protein kinase family protein (AHRD V3.3 *** Q9LQ29_ARATH)
Solyc03g113030.3	2.10889	6.7711e-10	Aldose 1-epimerase (AHRD V3.3 *** K4BKF6_SOLLC)
Solyc08g069060.3	2.10816	0.0002671	Hexosyltransferase (AHRD V3.3 *-* K4CMC6_SOLLC)
Solyc09g090330.3	2.10795	1.67733e-08	harpin binding protein 1
Solyc06g082150.3	2.10703	6.33717e-05	Fructose-6-phosphate 2-kinase/fructose-2,6-bisphosphatase (AHRD V3.3 *** Q93XR7_BRUGY)
Solyc10g076660.2	2.10701	0.000146217	2-oxoglutarate (2OG) and Fe(II)-dependent oxygenase superfamily protein (AHRD V3.3 *** AT5G05600.1)
Solyc12g056960.2	2.10648	0.00409943	Glucan 1,3-beta-glucosidase (AHRD V3.3 *** A0A151TZN5_CAJCA)
Solyc05g007570.3	2.10629	0.0268001	DUF1666 family protein (AHRD V3.3 *** Q2HVS4_MEDTR)
Solyc06g070950.2	2.10624	0.0370664	ABC transporter A family protein (AHRD V3.3 *** A0A072UUA7_MEDTR)
Solyc03g097650.3	2.10591	0.00921074	NAC domain protein (AHRD V3.3 *** B2ZGQ7_SOYBN)
Solyc07g005380.3	2.10483	1.35446e-06	Pathogenesis-related (PR)-10-related norcoclaurine synthase-like protein (AHRD V3.3 *** C3SBS5_ESCCA)
Solyc10g080770.2	2.10297	2.8616e-08	NPR1-interactor protein 1
Solyc07g005090.3	2.10215	0.00317571	Chitinase, putative (AHRD V3.3 *** B9SC02_RICCO)
Solyc02g071070.3	2.10071	3.77573e-10	Cation/H(+) antiporter (AHRD V3.3 *** A0A0K9NMD6_ZOSMR)
Solyc08g068230.3	2.09946	0.00378277	Pentatricopeptide repeat-containing protein (AHRD V3.3 *** A0A0B2SBT0_GLYSO)
Solyc08g079430.3	2.09735	0.00349052	partialcopper-containing amine oxidase
Solyc10g083290.2	2.09731	0.000712374	invertase 6
Solyc03g110900.3	2.09694	2.67258e-08	P-loop nucleoside triphosphate hydrolase superfamily protein, putative (AHRD V3.3 *** A0A072UYW1_MEDTR)
Solyc03g031880.3	2.09651	0.00361831	Amine oxidase family protein (AHRD V3.3 *** B9H3J5_POPTR)
Solyc01g066957.1	2.09518	1.615e-13	Flowering promoting factor-like 1 (AHRD V3.3 *** Q6RIB0_TOBAC)
Solyc01g005840.3	2.0935	2.3874e-07	ubiquitin-conjugating enzyme E2 -like protein
Solyc04g018080.3	2.09342	0.00106134	mediator of RNA polymerase II transcription subunit 15a-like protein (AHRD V3.3 *-* AT1G15780.3)
Solyc06g082155.1	2.09271	0.00124934	6-phosphofructo-2-kinase/fructose-2,6-bisphosphatase (AHRD V3.3 *-* F26_ARATH)
Solyc01g091670.3	2.09157	0.0371562	Progesterone 5-beta-reductase (AHRD V3.3 *** D6N9X0_NEROL)
Solyc06g051090.2	2.09079	5.05287e-06	U-box domain-containing protein 13 (AHRD V3.3 *** W9RRI9_9ROSA)
Solyc04g015160.3	2.09014	8.09016e-07	C2 and GRAM domain-containing protein (AHRD V3.3 *** W9RQD0_9ROSA)
Solyc03g006770.3	2.09	0.000154148	Serine/threonine-protein kinase (AHRD V3.3 *** M1A226_SOLTU)
Solyc04g054310.3	2.08999	3.53263e-12	Alanine-glyoxylate aminotransferase, putative (AHRD V3.3 *** B9T1D1_RICCO)
Solyc02g068920.3	2.08936	3.25807e-09	lecithine cholesterol acyltransferase
Solyc07g006570.3	2.08928	1.34712e-09	Ribonuclease (AHRD V3.3 *** Q41722_ZINVI)
Solyc04g007450.3	2.08866	8.06164e-16	alpha/beta hydrolase family protein (AHRD V3.3 *** AT1G15060.3)
Solyc02g079870.3	2.08835	8.04182e-05	multimeric translocon complex in the outer envelope membrane 132 (AHRD V3.3 --* AT2G16640.3)
Solyc01g086730.3	2.08834	0.000119166	magnesium transporter, putative (DUF803) (AHRD V3.3 *** AT3G26670.4)
Solyc07g018200.1	2.08746	0.0458269	LOW QUALITY:Hexosyltransferase (AHRD V3.3 *** K4CCN2_SOLLC)
Solyc08g007460.2	2.08694	4.07987e-11	Lipid transfer protein (AHRD V3.3 *** I3SGW1_MEDTR)
Solyc10g081790.1	2.08502	3.55069e-07	RING/U-box superfamily protein (AHRD V3.3 *** AT5G06490.1)
Solyc02g061770.3	2.08444	1.39089e-07	chitinase 2
Solyc07g054760.1	2.08337	0.00635681	LOW QUALITY:Wound-responsive family protein (AHRD V3.3 *** AT4G10265.1)
Solyc04g008470.3	2.08292	0.0170973	Defensin (AHRD V3.3 *** C1K3M7_VIGUN)
Solyc12g009470.2	2.0812	1.96997e-12	yellow-green-2
Solyc08g023510.2	2.07989	5.69142e-08	Serine incorporator 4 (AHRD V3.3 *** A0A1D1XYQ2_9ARAE)
Solyc09g009690.3	2.07981	3.14407e-15	Inosine-uridine preferring nucleoside hydrolase, putative (AHRD V3.3 *** B9SRU5_RICCO)
Solyc07g054060.3	2.07933	2.10058e-05	Phospho-N-acetylmuramoyl-pentapeptide-transferase, putative (AHRD V3.3 *-* A0A061EAV9_THECC)
Solyc00g009140.3	2.0782	0.0398096	NAD(P)-binding Rossmann-fold superfamily protein (AHRD V3.3 *** AT4G09750.1)
Solyc06g008590.3	2.07719	0.000916969	auxin-regulated IAA17
Solyc02g077880.3	2.07609	1.587e-10	auxin repressed/dormancy associated protein
Solyc01g057910.3	2.07606	0.000258018	R2R3MYB transcription factor 2
Solyc02g092190.1	2.076	0.00162876	LOW QUALITY:Disease resistance protein (TIR-NBS-LRR class) family (AHRD V3.3 --* AT5G46450.3)
Solyc02g092560.3	2.07418	9.92594e-11	Phototropic-responsive NPH3 family protein (AHRD V3.3 *** A0A061DGZ5_THECC)
Solyc02g070060.2	2.07292	0.00628651	FAD-binding Berberine family protein (AHRD V3.3 *** AT2G34790.1)
Solyc05g046270.3	2.0722	1.70073e-08	Protein Ycf2 (AHRD V3.3 --* YCF2_OENGL)
Solyc11g071580.2	2.0719	0.00250127	aldehyde oxidase 5pseudogene
Solyc02g071750.3	2.07172	6.95348e-08	RNA ligase/cyclic nucleotide phosphodiesterase family protein (AHRD V3.3 *** A0A097PLR7_SOLLC)
Solyc10g006030.3	2.07104	3.75641e-11	Ribosomal protein S10 (AHRD V3.3 *** A0A103Y4F5_CYNCS)
Solyc05g054650.1	2.07015	0.00118913	Zinc finger family protein (AHRD V3.3 *** B9HM54_POPTR)
Solyc11g062400.2	2.06958	5.16884e-05	Protein kinase (AHRD V3.3 *** C6ZRQ9_SOYBN)
Solyc06g073585.1	2.06829	0.000169794	Rhodanese/Cell cycle control phosphatase superfamily protein (AHRD V3.3 *-* AT2G21045.1)
Solyc03g111620.1	2.06769	0.00136381	LOW QUALITY:S-adenosyl-L-methionine-dependent methyltransferases superfamily protein (AHRD V3.3 *** AT1G24480.1)
Solyc11g066420.1	2.0674	0.00353298	LOW QUALITY:Protein SENSITIVE TO PROTON RHIZOTOXICITY 1 (AHRD V3.3 *** A0A151SAJ5_CAJCA)
Solyc08g016080.3	2.06668	0.00020871	high chlorophyll fluorescence phenotype 173 (AHRD V3.3 *** AT1G16720.1)
Solyc06g048900.1	2.06532	0.0156897	Pentatricopeptide repeat-containing protein, putative (AHRD V3.3 *** A0A061FSK4_THECC)
Solyc10g080560.2	2.06493	5.12869e-05	DNA-3-methyladenine glycosylase (AHRD V3.3 *** A0A0B2SK54_GLYSO)
Solyc09g008300.2	2.06383	0.0173387	LOW QUALITY:Pentatricopeptide repeat superfamily protein (AHRD V3.3 *** A0A061EAZ8_THECC)
Solyc05g005900.3	2.06222	0.000181046	Acyl-CoA N-acyltransferases (NAT) superfamily protein (AHRD V3.3 *** AT1G24040.3)
Solyc00g233480.1	2.05994	0.00161775	ABC transporter (AHRD V3.3 *-* H1A8M9_DIOKA)
Solyc09g090100.3	2.05852	7.38047e-05	cryptochrome 2
Solyc00g072100.3	2.0583	0.000642102	Retrovirus-related Pol polyprotein from transposon TNT 1-94 (AHRD V3.3 *-* A0A151S5P0_CAJCA)
Solyc04g048950.3	2.05779	2.37451e-10	MACPF domain-containing protein (AHRD V3.3 *** A0A0B2S5Z8_GLYSO)
Solyc01g059860.3	2.05743	1.31938e-12	MAP kinase kinase kinase 3
Solyc12g010700.2	2.05688	0.00593155	Regulator of Vps4 activity in the MVB pathway protein, putative (AHRD V3.3 *** A0A061E4V2_THECC)
Solyc03g031440.3	2.05673	6.04767e-07	Quinone reductase family protein (AHRD V3.3 *** AT4G27270.1)
Solyc01g073800.2	2.05506	3.95656e-07	LOW QUALITY:Cysteine/Histidine-rich C1 domain family protein (AHRD V3.3 *** AT2G44380.1)
Solyc11g007020.2	2.05401	2.29404e-05	mevalonate disphosphate decarboxylase
Solyc09g007870.3	2.05293	1.97123e-25	ethylene signaling protein
Solyc11g006240.1	2.05265	0.000111145	LOW QUALITY:CTP synthase (AHRD V3.3 --* K4AXL0_SOLLC)
Solyc04g081550.3	2.05251	7.55969e-05	Pathogenesis-related thaumatin family protein (AHRD V3.3 *** B9H4Z3_POPTR)
Solyc07g005830.3	2.05055	8.37402e-05	Translation initiation factor IF-3 (AHRD V3.3 *** K4CB54_SOLLC)
Solyc05g052420.2	2.05014	6.9052e-05	Abscisic acid receptor (AHRD V3.3 *** G7JKP6_MEDTR)
Solyc07g054810.1	2.04988	0.0103278	LOW QUALITY:glutamate-1-semialdehyde 2,1-aminomutase 2 (AHRD V3.3 --* AT3G48730.1)
Solyc06g064430.1	2.04953	3.44486e-05	Vesicle-associated membrane family protein (AHRD V3.3 *** B9IDQ1_POPTR)
Solyc01g067380.3	2.0476	1.11527e-08	Lipase (AHRD V3.3 *** B6V3M3_JATCU)
Solyc12g098310.2	2.04726	2.15722e-13	Cyclin dependent kinase inhibitor, putative (AHRD V3.3 *** A0A061EJV9_THECC)
Solyc04g049080.3	2.04722	6.72231e-06	Tetraspanin family protein (AHRD V3.3 *** I3SAK4_MEDTR)
Solyc12g094580.2	2.04555	1.17342e-06	AT hook motif DNA-binding family protein (AHRD V3.3 --* AT5G46640.1)
Solyc03g082890.3	2.04548	1.86769e-08	Thylakoid lumenal 17.4 kDa protein (AHRD V3.3 *** B7FHD5_MEDTR)
Solyc01g100450.1	2.04531	2.54891e-05	Pentatricopeptide repeat-containing protein (AHRD V3.3 *** A0A0B2SGI8_GLYSO)
Solyc05g008900.3	2.04456	5.9527e-12	Fiber protein Fb34 (AHRD V3.3 *** A0A072VR88_MEDTR)
Solyc06g007170.3	2.04426	3.40658e-07	Trichome birefringence-like protein (AHRD V3.3 *** G7IKB9_MEDTR)
Solyc05g056170.3	2.04315	0.000187765	phenylalanine ammonia-lyase 2
Solyc09g011870.2	2.04313	4.84161e-09	Arogenate dehydrogenase 2 (AHRD V3.3 *** F1BPV6_SOLPN)
Solyc01g073840.1	2.04169	4.42009e-05	LOW QUALITY:Cysteine/Histidine-rich C1 domain family protein (AHRD V3.3 *** AT2G44380.1)
Solyc10g077120.2	2.0411	2.82833e-06	Photosystem II core complex proteins psbY (AHRD V3.3 *** A0A061EES6_THECC)
Solyc08g014240.3	2.03732	0.00127622	Isopropylmalate synthase (AHRD V3.3 *** A0A0G2T9V8_SOLPN)
Solyc06g053710.3	2.0363	0.000753903	ethylene receptor homolog (ETR4)
Solyc12g056420.2	2.03424	0.0364842	Membrane bound O-acyl transferase family protein (AHRD V3.3 *** B9GW66_POPTR)
Solyc04g081460.2	2.03409	0.00174525	calcineurin B-like protein 10 (AHRD V3.3 --* AT4G33000.6)
Solyc09g011710.3	2.03402	4.16996e-05	Class I heat shock protein (AHRD V3.3 *** F4YBC5_SOLNI)
Solyc07g065980.3	2.03377	4.19049e-11	alkaline alpha-galactosidase seed imbibition protein
Solyc03g097240.3	2.0332	0.00020082	DnAJ-like protein (AHRD V3.3 *-* W9QKC5_9ROSA)
Solyc07g049700.1	2.03184	0.000652141	Disease resistance protein (AHRD V3.3 *** A0A103XDQ0_CYNCS)
Solyc06g066080.1	2.03087	0.0181253	Pentatricopeptide repeat-containing protein (AHRD V3.3 *** A0A103XZP2_CYNCS)
Solyc03g078710.2	2.02944	3.03504e-08	Glycosyltransferase (AHRD V3.3 *** M1C4J3_SOLTU)
Solyc01g099100.3	2.0288	1.47042e-18	Long-Chain Acyl-CoA Synthetase (AHRD V3.3 *** A0A0R5QM74_SALMI)
Solyc04g078110.1	2.02833	0.0155362	serine protease SBT1
Solyc10g007770.3	2.02768	9.14341e-17	RNA-binding protein, putative (AHRD V3.3 *** B9T754_RICCO)
Solyc09g090430.3	2.02762	7.18718e-11	Cyanate hydratase (AHRD V3.3 *** M1BFS5_SOLTU)
Solyc03g097340.1	2.02743	2.43498e-06	WD40 repeat protein (AHRD V3.3 *** L7T9S0_SOLTU)
Solyc01g066520.3	2.02661	1.92223e-06	Dihydrolipoamide acetyltransferase component of pyruvate dehydrogenase complex (AHRD V3.3 *** K4AWQ5_SOLLC)
Solyc12g088810.2	2.02432	4.14123e-05	S-adenosyl-L-methionine-dependent methyltransferase superfamily protein (AHRD V3.3 *-* AT1G30550.2)
Solyc03g019870.3	2.02314	0.0486511	Cytochrome P450 family protein (AHRD V3.3 *** U5FM31_POPTR)
Solyc08g067670.3	2.02288	0.0414274	LOW QUALITY:DNA-binding bromodomain-containing protein (AHRD V3.3 --* AT1G58025.2)
Solyc05g007980.3	2.02233	0.00465958	Sulfate transporter, putative (AHRD V3.3 *** B9SJ59_RICCO)
Solyc01g079880.3	2.02181	1.06121e-06	Stem-specific TSJT1 (AHRD V3.3 *** A0A0B0MRD0_GOSAR)
Solyc02g093290.3	2.02156	1.1038e-10	Nicotinate phosphoribosyltransferase family protein (AHRD V3.3 *** B9H6H6_POPTR)
Solyc08g077080.1	2.01944	0.0465927	Glycosyltransferase (AHRD V3.3 *** E5L3R9_SOLLC)
Solyc05g008400.3	2.019	7.94859e-11	Repressor of RNA polymerase III transcription (AHRD V3.3 *** K4BX14_SOLLC)
Solyc12g011100.2	2.01857	0.000798413	glycerol-3-phosphate acyltransferase 3 (AHRD V3.3 --* AT4G01950.2)
Solyc03g043640.3	2.01855	0.0126419	Heavy metal transport/detoxification superfamily protein (AHRD V3.3 *** AT5G17450.1)
Solyc02g067700.1	2.01782	0.000117976	RING/U-box superfamily protein, putative (AHRD V3.3 *** A0A061FV20_THECC)
Solyc02g085880.2	2.01757	0.00828405	Cytochrome P450, putative (AHRD V3.3 *** B9RSK4_RICCO)
Solyc04g051880.2	2.01658	0.0205273	LOW QUALITY:Mitochondrial transcription termination factor family protein, putative (AHRD V3.3 --* A0A061DJV1_THECC)
Solyc07g049670.3	2.01555	7.87354e-09	Benzyl alcohol O-benzoyltransferase (AHRD V3.3 *** BEBT_TOBAC)
Solyc11g011390.2	2.01436	4.94006e-07	Glutamine synthetase (AHRD V3.3 *-* GLNA_NICPL)
Solyc06g065000.2	2.01391	0.0188004	LOW QUALITY:Hero resistance protein (AHRD V3.3 *** Q8GSM1_SOLLC)
Solyc09g090040.3	2.0132	4.23814e-08	Germin-like protein 1 (AHRD V3.3 *** B9NCV4_POPTR)
Solyc02g032650.3	2.01293	0.0034405	Disease resistance protein (TIR-NBS-LRR class) (AHRD V3.3 *** A0A072U6S8_MEDTR)
Solyc04g014960.3	2.01077	0.00609418	Alpha 1,4-glycosyltransferase family protein (AHRD V3.3 *-* Q2MGS1_MEDTR)
Solyc02g093050.3	2.01028	0.000150396	WRKY transcription factor 8
Solyc03g116480.1	2.0099	9.92992e-06	LOW QUALITY:F-box only protein 6 (AHRD V3.3 *** A0A0B2SU90_GLYSO)
Solyc05g012900.3	2.00908	9.85024e-05	JJH-R-like protein
Solyc08g067650.1	2.00869	0.0262996	LOW QUALITY:Ribonuclease H-like superfamily protein (AHRD V3.3 --* AT3G09510.1)
Solyc01g091730.3	2.00842	4.9388e-14	Peroxisomal membrane protein 11-1 (AHRD V3.3 *** PX111_ORYSJ)
Solyc05g013570.3	2.00438	6.43377e-08	Phototropic-responsive NPH3 family protein (AHRD V3.3 *** AT1G67900.6)
Solyc09g090240.2	2.00224	0.0465452	casein kinase I (AHRD V3.3 *-* AT4G14340.1)
Solyc04g050050.3	2.00141	2.17373e-05	SUN-like protein 13
Solyc12g087840.1	2.00098	0.000671942	RING/U-box superfamily protein, putative (AHRD V3.3 *** A0A061FG67_THECC)
Solyc10g078560.2	2.00085	1.18199e-07	Glutamate dehydrogenase (AHRD V3.3 *** DHE3_SOLLC)
Solyc12g096460.2	2.00021	1.55018e-11	DUF1644 family protein (AHRD V3.3 *** A0A072VDU4_MEDTR)

## Sheet: C
C. 2129 significantly repressed genes (fold change <-2 and P<0.05) upon SlRAM1 overexpression (UBIL:SlRAM1-NI vs EV-NI).
name	FoldChange	pvalue	description
Solyc06g054060.1	-120.232	2.05671e-07	LOW QUALITY:Lipid transfer protein (AHRD V3.3 *** Q5MJA5_CAPAN)
Solyc02g089190.2	-64.3928	6.88153e-06	R2R3MYB transcription factor 29
Solyc10g054840.2	-63.691	7.70451e-05	X-intrinsic protein 1.1
Solyc04g025750.3	-54.9004	2.07046e-06	WAT1-related protein (AHRD V3.3 *** K4BR19_SOLLC)
Solyc03g116390.3	-40.7799	1.19153e-14	Late embryogenesis abundant protein (AHRD V3.3 *** E1AZA3_SOLLC)
Solyc08g077170.3	-38.7521	0.000235514	Peptide transporter, putative (AHRD V3.3 *** B9S1I2_RICCO)
Solyc01g094990.2	-34.1215	0.000319124	LOW QUALITY:transferring glycosyl group transferase (DUF604) (AHRD V3.3 *** AT5G41460.1)
Solyc09g005610.3	-31.1649	0.00185115	transcription factor-like protein (AHRD V3.3 *** AT1G58330.1)
Solyc02g030383.1	-30.4964	0.00065948	Serine/threonine-protein kinase (AHRD V3.3 *-* K4B581_SOLLC)
Solyc12g056200.2	-29.991	0.0010514	transferring glycosyl group transferase (DUF604) (AHRD V3.3 *** AT4G11350.1)
Solyc01g099880.3	-29.3658	3.22345e-07	Bidirectional sugar transporter SWEET (AHRD V3.3 *** K4B122_SOLLC)
Solyc08g080760.2	-28.4924	0.00176966	LURP-one-like protein (AHRD V3.3 *** AT1G53875.1)
Solyc01g098270.1	-27.4302	0.00672848	DnaJ domain-containing protein (AHRD V3.3 --* A0A103XIV0_CYNCS)
Solyc01g110647.1	-26.2044	0.00229924	SAUR-like auxin-responsive protein family, putative (AHRD V3.3 *-* A0A061E6C2_THECC)
Solyc01g006720.3	-25.4191	1.45922e-13	ABC transporter family protein (AHRD V3.3 *** B9IIG9_POPTR)
Solyc09g091520.2	-24.9438	0.00206831	60S acidic ribosomal protein P0 (AHRD V3.3 *** K4CWH8_SOLLC)
Solyc08g080280.3	-24.8164	2.59868e-05	FAM91 carboxy-terminus protein (AHRD V3.3 --* AT1G35220.6)
Solyc01g105770.2	-24.3778	1.93397e-61	LOW QUALITY:Leguminosin group485 secreted peptide (AHRD V3.3 *** A0A072UVS4_MEDTR)
Solyc01g110880.1	-24.1703	0.00315112	SAUR-like auxin-responsive protein family (AHRD V3.3 *** AT4G38840.1)
Solyc04g082350.1	-23.1088	0.00404301	LOW QUALITY:HXXXD-type acyl-transferase family protein, putative (AHRD V3.3 *** A0A061FL86_THECC)
Solyc03g117260.2	-22.9818	2.33278e-09	transmembrane protein, putative (DUF247) (AHRD V3.3 *** AT3G02645.1)
Solyc08g076220.3	-22.31	0.00151019	Phosphoribulokinase (AHRD V3.3 *** K4CMY9_SOLLC)
Solyc08g013740.3	-22.082	0.00149959	S-adenosyl-L-methionine-dependent methyltransferases superfamily protein (AHRD V3.3 *** AT4G10440.1)
Solyc00g072800.3	-21.6604	0.00352361	B-block binding subunit of TFIIIC (AHRD V3.3 --* AT1G17450.3)
Solyc06g031697.1	-20.5142	0.000166408	WAT1-related protein (AHRD V3.3 *** K4C4J4_SOLLC)
Solyc03g111550.3	-20.0867	4.2561e-06	GDSL esterase/lipase (AHRD V3.3 *** A0A0B2PXL8_GLYSO)
Solyc06g072400.2	-19.5804	0.00459722	TBP-associated factor 2 (AHRD V3.3 --* AT1G73960.2)
Solyc08g076253.1	-19.2929	0.00918024	Cytochrome P450 (AHRD V3.3 *-* Q9M7M3_CAPAN)
Solyc11g071350.1	-19.1156	0.000665419	aluminum activated malate transporter family protein (AHRD V3.3 *** AT1G08440.1)
Solyc10g055470.2	-18.8256	0.00256774	Beta-galactosidase (AHRD V3.3 *** M1A6P4_SOLTU)
Solyc10g078770.2	-18.4484	1.08567e-11	Seed maturation protein (AHRD V3.3 *** Q9LKC5_GLYTO)
Solyc07g041170.2	-18.2171	0.00704178	Endo-1,4-beta-xylanase A (AHRD V3.3 *-* A0A1D1XNF2_9ARAE)
Solyc04g014280.1	-17.6066	6.14969e-11	LOW QUALITY:hydroxyproline-rich glycoprotein family protein (AHRD V3.3 *** AT5G09520.1)
Solyc00g167805.1	-17.4795	0.0146422	Unknown protein (AHRD V3.3 )
Solyc06g075490.1	-17.3771	0.0252783	Major facilitator superfamily protein (AHRD V3.3 *** AT3G45660.2)
Solyc11g006100.1	-16.9606	0.013754	Glycosyltransferase (AHRD V3.3 *** K4D4M3_SOLLC)
Solyc01g058030.2	-16.6085	2.87058e-05	Gibberellin 2-oxidase (AHRD V3.3 *** A4GVL5_SOLLC)
Solyc10g079150.2	-16.5743	0.00732914	Nuclear transcription factor Y subunit (AHRD V3.3 *-* A0A0K9P8V1_ZOSMR)
Solyc09g065420.3	-16.5623	3.9864e-14	Lipid transfer protein (AHRD V3.3 *** G7K520_MEDTR)
Solyc12g096790.1	-16.5486	0.00443387	HXXXD-type acyl-transferase family protein, putative (AHRD V3.3 *** A0A061E8Z9_THECC)
Solyc01g108043.1	-16.4545	0.0165774	Pentatricopeptide repeat-containing protein (AHRD V3.3 *-* A0A103XM66_CYNCS)
Solyc10g006940.1	-16.4545	0.0165774	LOW QUALITY:P-loop containing nucleoside triphosphate hydrolases superfamily protein (AHRD V3.3 --* AT5G62760.3)
Solyc05g024260.3	-16.2635	0.037576	Bidirectional sugar transporter SWEET (AHRD V3.3 *** K4BZR4_SOLLC)
Solyc10g075110.2	-16.1089	2.06671e-08	Non-specific lipid-transfer protein (AHRD V3.3 *** M1AVB9_SOLTU)
Solyc10g080120.1	-15.9497	0.0191119	LOW QUALITY:NADH-ubiquinone oxidoreductase chain 5 (AHRD V3.3 *-* NU5M_OENBE)
Solyc10g075090.2	-15.8576	0.00153075	Non-specific lipid-transfer protein (AHRD V3.3 *** Q4A1N0_SOLLC)
Solyc06g035700.1	-15.5698	3.13031e-10	Dehydration responsive element binding transcription factor (AHRD V3.3 *** W6FIY4_9ROSA)
Solyc03g116270.3	-15.4963	9.23869e-09	2-oxoglutarate and Fe(II)-dependent oxygenase superfamily protein, putative (AHRD V3.3 *** A0A061FWB6_THECC)
Solyc01g087180.3	-15.3925	0.00205935	Microspore-specific promoter 2, putative (AHRD V3.3 --* A0A061G480_THECC)
Solyc09g010530.3	-15.3025	0.0365173	Cation/H(+) antiporter (AHRD V3.3 *** A0A0K9NMD6_ZOSMR)
Solyc08g014310.3	-15.2877	0.000334449	spermidine synthase (AHRD V3.3 *** AT1G23820.1)
Solyc07g053370.1	-15.1252	0.0209784	LOW QUALITY:Clavata3/ESR (CLE) gene family member (AHRD V3.3 -** A0A072TRR8_MEDTR)
Solyc08g078760.1	-15.0691	0.0103607	Plant/MNJ7-17 protein, putative (AHRD V3.3 *** G7JIX8_MEDTR)
Solyc01g073755.1	-14.8656	0.00144031	Callose synthase (AHRD V3.3 *-* K7PRK8_MAIZE)
Solyc10g078890.2	-14.8163	0.00800121	Peroxidase (AHRD V3.3 *** K4D2D0_SOLLC)
Solyc09g082300.3	-14.4923	5.34642e-13	Protease inhibitor/seed storage/lipid transfer family protein (AHRD V3.3 *** B9NBN8_POPTR)
Solyc03g006720.1	-14.3708	0.00231974	Serine/threonine-protein kinase (AHRD V3.3 *** A0A059C900_EUCGR)
Solyc06g074100.1	-14.2964	0.000294519	aluminum activated malate transporter family protein (AHRD V3.3 *** AT1G08440.1)
Solyc02g088380.3	-14.109	0.00871699	Early nodulin-like protein (AHRD V3.3 *** G7J772_MEDTR)
Solyc03g118940.3	-13.8324	0.0226288	Glycosyltransferase, putative (AHRD V3.3 *** B9S2Z4_RICCO)
Solyc11g012590.2	-13.5056	9.15578e-10	CASP-like protein (AHRD V3.3 *** M1B0Y6_SOLTU)
Solyc09g061880.2	-13.3585	0.0268074	LOW QUALITY:Wall-associated kinase family protein (AHRD V3.3 --* AT1G69730.1)
Solyc02g090220.3	-13.2568	5.01976e-07	Zinc finger, Dof-type (AHRD V3.3 *** A0A124SC40_CYNCS)
Solyc06g034130.2	-13.2216	0.0138358	LOW QUALITY:Late embryogenesis abundant protein-like protein (AHRD V3.3 *** F4JB74_ARATH)
Solyc12g094470.2	-12.9198	3.44347e-07	L-ascorbate oxidase (AHRD V3.3 *** A0A0B0PC50_GOSAR)
Solyc06g060970.2	-12.8439	6.53724e-08	Expansin-like protein (AHRD V3.3 *** Q0WRS3_ARATH)
Solyc12g005360.2	-12.7945	0.000986565	MAP kinase kinase kinase 83
Solyc09g065430.3	-12.624	3.04789e-30	Lipid transfer protein (AHRD V3.3 *** G7K520_MEDTR)
Solyc01g100770.2	-12.5828	2.49112e-06	LOW QUALITY:plant/protein (Protein of unknown function, DUF538) (AHRD V3.3 *** AT1G56580.1)
Solyc07g008420.3	-12.27	0.00226211	Blue copper (AHRD V3.3 *** A0A0B0N2W0_GOSAR)
Solyc03g118945.1	-12.2636	0.0359948	Protein DETOXIFICATION (AHRD V3.3 *-* K7WNX8_SOLTU)
Solyc04g005760.1	-12.2525	0.0141435	LOW QUALITY:RING/U-box superfamily protein (AHRD V3.3 *-* AT3G19950.3)
Solyc04g054740.3	-12.1438	1.61782e-08	myo-inositol-1-phosphate synthase
Solyc06g048750.3	-12.1145	0.00103919	Unknown protein (AHRD V3.3 )
Solyc09g007970.2	-12.1076	0.0146097	Small auxin up-regulated RNA68
Solyc08g082160.3	-12.0723	5.18769e-23	Subtilisin-like protease (AHRD V3.3 *-* W9RY25_9ROSA)
Solyc03g007360.3	-12.0072	1.02961e-05	Nodulin MtN3
Solyc12g088220.2	-11.9599	1.34137e-19	SlBCAT1
Solyc01g087130.3	-11.9323	1.45342e-10	R2R3MYB transcription factor 47
Solyc12g096930.2	-11.9112	0.0417295	Caleosin (AHRD V3.3 *** S8C3C9_9LAMI)
Solyc07g052560.2	-11.8282	0.0455743	TraB family protein (AHRD V3.3 *-* AT1G05270.1)
Solyc03g044230.1	-11.8026	0.0154603	Cysteine protease, putative (AHRD V3.3 *** B9SFZ3_RICCO)
Solyc02g087840.3	-11.5943	1.3791e-11	Homeobox associated leucine zipper protein (AHRD V3.3 *** A0A072U5Q1_MEDTR)
Solyc11g065610.1	-11.5658	0.0171004	LOW QUALITY:Vacuolar ATPase assembly integral membrane protein VMA21 homolog (AHRD V3.3 *-* A0A0V0HJN7_SOLCH)
Solyc04g006983.1	-11.5328	0.0481588	low-molecular-weight cysteine-rich 56 (AHRD V3.3 -** AT3G20993.1)
Solyc05g053170.3	-11.4946	2.71042e-11	Chalcone synthase (AHRD V3.3 *** CHSY_PERFR)
Solyc10g005955.1	-11.4248	0.0172227	Ubiquitin carboxyl-terminal hydrolase family protein (AHRD V3.3 --* AT1G79120.2)
Solyc04g011340.3	-11.3929	1.08468e-07	WAT1-related protein (AHRD V3.3 *** K4BPI9_SOLLC)
Solyc02g069910.2	-11.342	3.5009e-17	LOW QUALITY:BnaC07g36860D protein (AHRD V3.3 -** A0A078DYT9_BRANA)
Solyc12g010545.1	-11.1625	1.26225e-49	LOW QUALITY:NAC domain-containing protein 78 (AHRD V3.3 --* M7YSE5_TRIUA)
Solyc10g075100.2	-11.1521	2.80364e-55	Non-specific lipid-transfer protein (AHRD V3.3 *** Q4A1N1_SOLLC)
Solyc06g054030.2	-11.1155	8.69374e-05	LOW QUALITY:Protease inhibitor/seed storage/lipid transfer family protein (AHRD V3.3 *** B9NBN8_POPTR)
Solyc06g075130.3	-11.0903	4.44203e-13	Pleckstrin-like (PH) and lipid-binding START domain protein (AHRD V3.3 *** G7IRU5_MEDTR)
Solyc02g020920.1	-11.023	0.0214423	LOW QUALITY:Maturase K (AHRD V3.3 --* MATK_CYNDA)
Solyc12g098260.2	-10.9985	0.0170138	Unknown protein (AHRD V3.3 )
Solyc12g006740.1	-10.8858	2.33461e-06	LOW QUALITY:RING/U-box superfamily protein (AHRD V3.3 --* AT2G40640.6)
Solyc12g006640.2	-10.7887	4.52622e-11	Lactoylglutathione lyase / glyoxalase I family protein (AHRD V3.3 *** AT1G80160.3)
Solyc01g107710.2	-10.6683	0.000372432	LOW QUALITY:Late embryogenesis abundant protein-like protein (AHRD V3.3 *** F4JB74_ARATH)
Solyc03g007790.3	-10.4437	1.1557e-08	Serine/threonine-protein kinase (AHRD V3.3 *** K4BEK1_SOLLC)
Solyc01g009440.2	-10.422	6.24954e-09	C-repeat binding factor 1 (AHRD V3.3 *** A0A077B5X4_9ROSI)
Solyc01g100750.2	-10.3613	0.000209123	LOW QUALITY:plant/protein (Protein of unknown function, DUF538) (AHRD V3.3 *** AT1G56580.1)
Solyc02g062090.1	-10.3008	0.00676228	LOW QUALITY:NAC domain-containing protein, putative (AHRD V3.3 --* B9T476_RICCO)
Solyc11g042560.1	-10.2755	1.99191e-06	Ethylene-responsive transcription factor ERF021 family (AHRD V3.3 *** A0A151SD08_CAJCA)
Solyc04g054745.1	-10.2651	6.84462e-05	Chaperone DnaJ-domain superfamily protein (AHRD V3.3 --* AT5G64360.7)
Solyc01g058250.2	-10.0125	0.0379212	Gibberellin 3-beta-hydroxylase 2 (AHRD V3.3 *** Q941N2_SOLTU)
Solyc04g080400.2	-9.99377	0.0279232	FAD-binding Berberine family protein (AHRD V3.3 *** S1SMZ8_THECC)
Solyc03g025810.3	-9.90484	0.0281214	Low-temperature-induced 65 kDa-like protein (AHRD V3.3 *-* A0A0B0MRR8_GOSAR)
Solyc03g080000.1	-9.89476	0.0119223	LOW QUALITY:transmembrane protein, putative (Protein of unknown function, DUF599) (AHRD V3.3 *** AT3G18215.1)
Solyc12g017250.2	-9.83062	0.00582544	Photosystem II 10 kDa polypeptide family protein (AHRD V3.3 *** A9PH94_POPTR)
Solyc06g075660.3	-9.7767	2.99195e-24	MYB family protein (AHRD V3.3 *** A0A067L6V8_JATCU)
Solyc08g036640.3	-9.74003	1.15855e-25	Jasmonate zim-domain protein (AHRD V3.3 *** G7LE60_MEDTR)
Solyc01g100920.3	-9.73613	2.55734e-05	WAT1-related protein (AHRD V3.3 *** K4B1C3_SOLLC)
Solyc06g073570.3	-9.73252	3.06298e-05	Cytochrome P450 family protein (AHRD V3.3 *** B9N602_POPTR)
Solyc11g042890.2	-9.70814	0.0332703	RNA-binding (RRM/RBD/RNP motifs) family protein with retrovirus zinc finger-like domain-containing protein (AHRD V3.3 --* AT1G60650.2)
Solyc12g019180.2	-9.70604	0.00155483	polygalacturonase 7
Solyc06g063040.1	-9.70502	0.00873171	NADP-dependent alkenal double bond reductase (AHRD V3.3 *** A0A072TWU1_MEDTR)
Solyc08g007820.1	-9.64337	1.57354e-09	C-repeat binding factor (AHRD V3.3 *** A0A0B5KMN4_ACTCH)
Solyc06g067980.3	-9.56229	5.86677e-38	Late embryogenesis abundant protein (AHRD V3.3 --* Q2QKE8_CATRO)
Solyc05g012350.3	-9.47786	0.0162709	alpha/beta-Hydrolases superfamily protein (AHRD V3.3 *** AT1G13820.1)
Solyc08g082950.3	-9.44459	0.0320455	aluminum activated malate transporter family protein (AHRD V3.3 *** AT4G00910.1)
Solyc07g065540.1	-9.30395	0.00180868	Fasciclin-like arabinogalactan protein (AHRD V3.3 *** A0A072UY96_MEDTR)
Solyc05g011890.1	-9.29023	0.000156308	Sulfotransferase (AHRD V3.3 *** K4BXR2_SOLLC)
Solyc08g079160.3	-9.13382	0.000923874	Vacuolar-processing enzyme (AHRD V3.3 *** VPE_SOYBN)
Solyc00g160780.2	-9.12291	0.037229	LOW QUALITY:BnaA03g08910D protein (AHRD V3.3 --* A0A078DNF4_BRANA)
Solyc05g005040.3	-9.09436	1.08917e-08	Pectin lyase-like superfamily protein (AHRD V3.3 *** AT3G26610.1)
Solyc02g091830.3	-9.0507	0.00387445	Phosphotransferase (AHRD V3.3 *** K4BCY1_SOLLC)
Solyc11g012500.2	-9.02938	0.0150562	zinc finger CCCH domain protein (AHRD V3.3 *** AT4G16460.3)
Solyc03g111920.2	-8.9208	0.0457964	Cytochrome P450 (AHRD V3.3 *** A0A103XWH5_CYNCS)
Solyc02g090720.3	-8.88729	1.82201e-13	BEST plant protein match is: (TAIR:plant.1) protein, putative (AHRD V3.3 *** G7K7Z5_MEDTR)
Solyc09g065440.3	-8.83619	3.95418e-07	Protease inhibitor/seed storage/lipid transfer family protein (AHRD V3.3 *-* B9NBN8_POPTR)
Solyc01g087590.3	-8.81859	6.99865e-08	Polyamine oxidase (AHRD V3.3 *** Q4H439_TOBAC)
Solyc12g042980.2	-8.76931	1.55518e-06	2-oxoglutarate-dependent dioxygenase (AHRD V3.3 *** A0A061G9S7_THECC)
Solyc09g097760.3	-8.73974	2.74702e-09	Glycine rich protein (AHRD V3.3 *-* Q94CG1_TOBAC)
Solyc03g005210.3	-8.70982	2.12374e-25	Alpha-amylase inhibitor, lipid transfer and seed storage protein (AHRD V3.3 *** A0A075BNW0_SOLTU)
Solyc04g016200.1	-8.64468	1.79796e-09	Glycosyltransferase (AHRD V3.3 *** Q8RXA4_SOLLC)
Solyc03g097050.3	-8.63786	3.02264e-08	Cellulose synthase-like protein (AHRD V3.3 *** L0ATQ4_POPTO)
Solyc04g012140.1	-8.63367	0.0184495	LOW QUALITY:MAC/Perforin domain-containing protein (AHRD V3.3 --* AT4G24290.3)
Solyc10g085530.2	-8.61238	0.0468703	Subtilisin-like protease (AHRD V3.3 *** A0A151TJQ6_CAJCA)
Solyc08g007020.2	-8.573	0.0424596	NAC domain protein (AHRD V3.3 *-* I6YQY9_9CARY)
Solyc03g097500.3	-8.4913	5.85723e-21	Feruloyl transferase (AHRD V3.3 *** D5FPG8_SOLTU)
Solyc08g014490.1	-8.48352	1.19648e-11	LOW QUALITY:HXXXD-type acyl-transferase family protein (AHRD V3.3 *** AT3G26040.1)
Solyc07g045145.1	-8.46612	0.00293409	transmembrane protein (AHRD V3.3 *-* AT4G12680.1)
Solyc02g087280.3	-8.44751	4.93109e-06	Major facilitator superfamily protein (AHRD V3.3 *** AT5G14940.1)
Solyc01g079670.2	-8.38849	1.59784e-11	LOW QUALITY:cotton fiber protein (AHRD V3.3 *** AT5G38700.1)
Solyc02g076640.1	-8.34141	0.0494941	LOW QUALITY:transcription factor-like protein (AHRD V3.3 *-* AT4G18650.1)
Solyc04g008070.2	-8.2991	0.000274156	cyclinSDS
Solyc11g072200.2	-8.27967	3.3836e-23	2-oxoglutarate (2OG) and Fe(II)-dependent oxygenase superfamily protein (AHRD V3.3 *** AT5G24530.1)
Solyc04g080650.3	-8.15922	2.60527e-07	LOW QUALITY:Cytochrome P450, putative (AHRD V3.3 *** B9R7Y0_RICCO)
Solyc02g077300.2	-8.12583	0.0338228	Peroxidase (AHRD V3.3 *** K4B8V7_SOLLC)
Solyc06g069260.1	-8.06466	0.00405656	LOW QUALITY:Oleosin family protein (AHRD V3.3 *** A0A061FVM3_THECC)
Solyc08g014330.3	-8.06295	3.20868e-12	Amine oxidase (AHRD V3.3 *** K4CJ66_SOLLC)
Solyc03g114940.3	-8.05526	2.9753e-14	Cytochrome P450 (AHRD V3.3 *** A0A103Y3J6_CYNCS)
Solyc05g018820.1	-8.01834	0.000688287	LOW QUALITY:cotton fiber protein (AHRD V3.3 *-* AT5G56980.1)
Solyc01g105590.2	-7.95711	2.15198e-07	LOW QUALITY:HXXXD-type acyl-transferase family protein, putative (AHRD V3.3 *** A0A061E8Z9_THECC)
Solyc10g008830.3	-7.9526	0.0045218	GDSL esterase/lipase (AHRD V3.3 *-* A0A0B2SKJ1_GLYSO)
Solyc03g082450.3	-7.82659	3.51672e-15	Receptor-like protein kinase (AHRD V3.3 *** M8BN66_AEGTA)
Solyc06g061100.3	-7.82598	0.000194589	aluminum activated malate transporter family protein (AHRD V3.3 *** AT5G46610.1)
Solyc08g068140.3	-7.7813	0.00491697	BURP domain protein RD22 (AHRD V3.3 --* RD22_ARATH)
Solyc12g089350.2	-7.77974	8.77586e-06	GDSL esterase/lipase (AHRD V3.3 *** A0A0B2SN40_GLYSO)
Solyc00g136565.1	-7.77481	3.09186e-05	2-oxoglutarate-dependent dioxygenase-related family protein (AHRD V3.3 *** B9GL08_POPTR)
Solyc03g117270.1	-7.76015	2.25347e-05	LOW QUALITY:F-box family protein, putative (AHRD V3.3 *** A0A061F027_THECC)
Solyc12g040790.2	-7.72325	0.00236322	Phosphoethanolamine N-methyltransferase (AHRD V3.3 *** A0A075BJJ7_LYCBA)
Solyc06g051460.3	-7.66475	1.79171e-14	Double Clp-N motif-containing P-loop nucleoside triphosphate hydrolases superfamily protein, putative (AHRD V3.3 *** A0A061FKC4_THECC)
Solyc10g083820.2	-7.64317	2.6379e-05	Pectinesterase (AHRD V3.3 *** A0A068V420_COFCA)
Solyc08g083170.1	-7.60472	0.00406243	LOW QUALITY:bHLH transcription factor 056
Solyc11g042580.1	-7.59924	1.09825e-07	Ethylene-responsive transcription factor ERF021 (AHRD V3.3 *** ERF21_ARATH)
Solyc09g010360.3	-7.59257	7.48192e-09	WAT1-related protein (AHRD V3.3 *** K4CR63_SOLLC)
Solyc08g083360.3	-7.57253	2.62075e-09	Photosynthetic NDH subcomplex B 3 (AHRD V3.3 *** A0A0F7GXX2_9ROSI)
Solyc01g094970.3	-7.54912	2.81454e-09	Pectin lyase-like superfamily protein (AHRD V3.3 *** AT3G61490.4)
Solyc02g092790.3	-7.53879	1.14404e-16	Arabinogalactan 1
Solyc01g079660.2	-7.47172	3.67169e-25	LOW QUALITY:cotton fiber protein (AHRD V3.3 *** AT5G38700.1)
Solyc11g006300.2	-7.45193	0.00251031	3-oxo-5-alpha-steroid 4-dehydrogenase family protein (AHRD V3.3 *** AT5G16010.1)
Solyc10g079320.2	-7.43364	2.35548e-05	Glycosyltransferase (AHRD V3.3 *** K4D2H3_SOLLC)
Solyc11g007250.2	-7.4258	0.0277896	Protein kinase like protein (AHRD V3.3 *** Q0WN21_ARATH)
Solyc07g064260.2	-7.41257	0.0290791	F-box/RNI superfamily protein (AHRD V3.3 *-* A0A061F6J1_THECC)
Solyc11g068620.2	-7.36912	2.06108e-15	NAC-domain protein
Solyc03g026270.2	-7.36819	2.22451e-07	AP2/ERF domain-containing protein (AHRD V3.3 *** A0A124RDC9_CYNCS)
Solyc09g061890.3	-7.35866	3.82973e-07	Pectate lyase (AHRD V3.3 *** M1BAL5_SOLTU)
Solyc07g006300.3	-7.3288	4.05082e-06	Fatty acid hydroxylase superfamily (AHRD V3.3 *** AT5G57800.1)
Solyc01g058100.2	-7.30275	1.52199e-10	NAD(P)H-quinone oxidoreductase subunit K, chloroplastic (AHRD V3.3 --* NDHK_ANTFO)
Solyc10g006740.3	-7.27893	0.044752	Calcium-binding family protein (AHRD V3.3 *** B9I910_POPTR)
Solyc10g075150.2	-7.26753	0.00443137	Non-specific lipid-transfer protein (AHRD V3.3 *** M1AVB3_SOLTU)
Solyc01g109270.3	-7.2535	0.00128328	electron transporter, putative (Protein of unknown function, DUF547) (AHRD V3.3 *** AT5G66600.9)
Solyc03g121180.3	-7.22136	8.80108e-05	GDSL esterase/lipase family (AHRD V3.3 *** A0A151U1D5_CAJCA)
Solyc12g038250.2	-7.19953	0.0368408	Extensin-like protein Ext1 (AHRD V3.3 *** Q8VWM5_SOLLC)
Solyc12g087850.2	-7.18619	0.0342489	Basic helix-loop-helix transcription factor (AHRD V3.3 *-* A0A0H3YB55_SALMI)
Solyc02g065230.3	-7.15597	0.0189355	Cytochrome P450 (AHRD V3.3 *** Q8H0I6_PETHY)
Solyc06g059850.2	-7.1473	1.03158e-05	Pyruvate dehydrogenase E1 component subunit alpha (AHRD V3.3 *** D7KXE8_ARALL)
Solyc06g072430.2	-7.11726	0.000260459	BAG family molecular chaperone regulator 5 (AHRD V3.3 *-* W9QTU5_9ROSA)
Solyc06g070900.3	-7.09101	0.000165072	TCP transcription factor 17
Solyc02g086650.3	-7.08063	9.37927e-07	Phosphoenolpyruvate/phosphate translocator (AHRD V3.3 *** A0A0D3QJC6_CAMSI)
Solyc03g096660.2	-7.07187	0.0457678	NAD(P)-binding Rossmann-fold superfamily protein (AHRD V3.3 *** AT5G06060.1),Pfam:PF13561
Solyc05g052340.3	-7.06481	8.98717e-13	Laccase (AHRD V3.3 *** K4C1R5_SOLLC)
Solyc08g008660.3	-7.04867	0.000400909	NAC domain-containing protein, putative (AHRD V3.3 *** A0A061G3T7_THECC)
Solyc08g007060.3	-7.0431	0.000100337	Peptide transporter, putative (AHRD V3.3 *** B9S1I2_RICCO)
Solyc02g094050.3	-7.02575	1.00064e-10	Blue copper protein (AHRD V3.3 *** A0A0B2QX32_GLYSO)
Solyc07g056230.3	-7.00705	0.0266102	Cytochrome B561-related protein, putative (AHRD V3.3 *** A0A061GEA2_THECC)
Solyc12g040860.2	-6.97005	3.4175e-06	Glucan endo-1,3-beta-glucosidase, putative (AHRD V3.3 *** A0A061FDC8_THECC)
Solyc03g116130.2	-6.95116	0.00314037	Glutathione s-transferase, putative (AHRD V3.3 *** B9R999_RICCO)
Solyc10g084950.2	-6.9384	9.16719e-05	Major facilitator superfamily protein (AHRD V3.3 *** AT2G37900.1)
Solyc01g057770.3	-6.93424	2.7691e-19	Boron transporter (AHRD V3.3 *** B6V758_VITVI)
Solyc11g020990.2	-6.91227	5.66577e-05	Proteinase inhibitor II (AHRD V3.3 *** B3F0C1_TOBAC)
Solyc03g025710.3	-6.91022	0.0136086	Acyl-CoA N-acyltransferases-like protein (AHRD V3.3 *** Q9C7G6_ARATH)
Solyc12g088970.1	-6.89273	7.48259e-05	CytochromeP450
Solyc05g052360.2	-6.83561	2.1355e-12	Laccase (AHRD V3.3 *** A0A103XX79_CYNCS)
Solyc04g005000.1	-6.82585	0.00928148	LOW QUALITY:TRICHOME BIREFRINGENCE-LIKE 20 (AHRD V3.3 --* AT3G02440.2)
Solyc03g123480.2	-6.81719	0.0161084	RING/U-box superfamily protein (AHRD V3.3 *-* AT3G14250.1)
Solyc07g064990.3	-6.81588	0.00419188	S-adenosyl-L-methionine:carboxyl methyltransferase family protein (AHRD V3.3 *** B9GJG7_POPTR)
Solyc11g012750.2	-6.80886	0.0103318	Transcription factor (AHRD V3.3 *-* A0A0H5LIB4_COFCA)
Solyc12g098900.2	-6.80769	0.00803699	Late embryogenesis abundant protein (AHRD V3.3 *** J7F2C7_CAMSI)
Solyc03g118870.3	-6.76822	1.12925e-06	Octicosapeptide/Phox/Bem1p family protein, putative (AHRD V3.3 *** A0A061FV54_THECC)
Solyc02g062190.2	-6.75878	0.00517496	tryptophan aminotransferase related 2 (AHRD V3.3 *** AT4G24670.2)
Solyc12g017240.2	-6.75668	4.64416e-06	xyloglucan endo-transglycosylase B1
Solyc12g011300.2	-6.7478	1.25804e-11	Glutathione s-transferase, putative (AHRD V3.3 *** B9T3K4_RICCO)
Solyc05g009500.3	-6.72728	0.0443749	Major facilitator superfamily protein (AHRD V3.3 *** AT1G68570.1)
Solyc06g061040.3	-6.71512	9.71265e-10	Ribose-phosphate pyrophosphokinase (AHRD V3.3 *** G7JHM7_MEDTR)
Solyc06g007960.3	-6.67552	3.08797e-09	Caffeic O-methyltransferase (AHRD V3.3 *** A0A068FLE8_PUNGR)
Solyc03g119180.1	-6.66308	0.0141437	LOW QUALITY:Lysine--tRNA ligase (AHRD V3.3 --* V7B2W1_PHAVU)
Solyc07g052990.1	-6.66048	3.65044e-16	LOW QUALITY:Ypt/Rab-GAP domain of gyp1p superfamily protein (AHRD V3.3 --* AT2G43490.5)
Solyc03g083660.1	-6.6534	0.0151995	LOW QUALITY:Invertase/pectin methylesterase inhibitor family protein (AHRD V3.3 *** B9I4L9_POPTR)
Solyc08g078080.3	-6.64503	4.98339e-05	Pentatricopeptide repeat-containing protein (AHRD V3.3 *** A0A103XFF0_CYNCS)
Solyc01g005880.1	-6.63127	0.0184049	LOW QUALITY:Extensin-like protein Dif10 (AHRD V3.3 *** Q43504_SOLLC)
Solyc10g046830.2	-6.62395	0.00758566	LOW QUALITY:GNS1/SUR4 membrane protein (AHRD V3.3 *** A0A103XMP3_CYNCS)
Solyc02g077330.3	-6.6116	5.14363e-10	GDSL esterase/lipase family (AHRD V3.3 *** A0A151SAY8_CAJCA)
Solyc03g080075.1	-6.57784	0.00059463	WAT1-related protein (AHRD V3.3 *** K4BHY3_SOLLC)
Solyc08g036620.3	-6.52767	4.48073e-20	Jasmonate zim-domain protein (AHRD V3.3 *** G7LE60_MEDTR)
Solyc03g112760.3	-6.50271	0.0477478	transmembrane protein (AHRD V3.3 *** AT3G48200.1)
Solyc11g012813.1	-6.47846	0.039311	ARM repeat superfamily protein (AHRD V3.3 --* AT5G27970.5)
Solyc01g108240.3	-6.46477	3.13745e-24	Ethylene Response Factor D.3
Solyc01g107720.3	-6.46372	3.00826e-05	Late embryogenesis abundant protein-like protein (AHRD V3.3 *** F4JB74_ARATH)
Solyc03g113690.1	-6.43036	7.30774e-06	Abc transporter family protein (AHRD V3.3 *** D7LZ77_ARALL)
Solyc11g018535.1	-6.42758	6.799e-07	Metal transporter, putative (AHRD V3.3 *-* B9S2W4_RICCO)
Solyc11g065820.2	-6.37688	4.57011e-07	Protein DETOXIFICATION (AHRD V3.3 *** K4D9J2_SOLLC)
Solyc08g067185.1	-6.3364	0.00591817	Malate dehydrogenase [NADP], chloroplastic (AHRD V3.3 --* MDHP_SPIOL)
Solyc04g072580.1	-6.33146	0.00434428	ATP-dependent 6-phosphofructokinase (AHRD V3.3 *** M1CMU7_SOLTU)
Solyc09g059560.2	-6.32112	0.000292165	BED zinc finger,hAT family dimerization domain, putative (AHRD V3.3 *** A0A061FD65_THECC)
Solyc01g079160.3	-6.31849	6.14173e-07	GDSL esterase/lipase (AHRD V3.3 *** W9R6R2_9ROSA)
Solyc10g008040.3	-6.27326	0.013598	Late embryogenesis abundant protein-like (AHRD V3.3 *-* Q9LF88_ARATH)
Solyc07g066360.1	-6.26979	1.31033e-35	LOW QUALITY:Leguminosin group485 secreted peptide (AHRD V3.3 -** G7JV71_MEDTR)
Solyc02g090360.3	-6.26403	2.84678e-20	L-ascorbate oxidase like (AHRD V3.3 *** A0A0B2RUS1_GLYSO)
Solyc05g005680.3	-6.23261	4.44771e-14	Xyloglucan endotransglucosylase/hydrolase (AHRD V3.3 *** K4BW96_SOLLC)
Solyc03g093080.3	-6.22494	2.02266e-20	Xyloglucan endotransglucosylase/hydrolase (AHRD V3.3 *** K4BII5_SOLLC)
Solyc02g080670.3	-6.21372	0.00951882	L-ascorbate oxidase (AHRD V3.3 *** A0A0B0MPT8_GOSAR)
Solyc06g074670.3	-6.19344	5.37834e-19	UDP-apiose/xylose synthase (AHRD V3.3 *** Q2I2N3_SOLTU)
Solyc02g014730.3	-6.19024	1.5569e-06	Cytochrome P450 (AHRD V3.3 *** A0A103YA00_CYNCS)
Solyc12g038570.2	-6.17932	7.19651e-16	Clathrin assembly family protein (AHRD V3.3 *-* B9IKX9_POPTR)
Solyc01g096140.3	-6.177	0.00498971	Aluminum-activated malate transporter
Solyc06g054310.1	-6.17421	3.96961e-21	LOW QUALITY:Fantastic four-like protein (AHRD V3.3 *** G7IE53_MEDTR)
Solyc03g115380.2	-6.16659	2.96e-11	UDP-glucose 6-dehydrogenase family protein (AHRD V3.3 *** AT3G29360.2)
Solyc02g077970.3	-6.15764	0.0112199	Late embryogenesis abundant, putative (AHRD V3.3 *** B9RBC1_RICCO)
Solyc01g008450.1	-6.14901	2.83479e-06	LOW QUALITY:transmembrane protein (AHRD V3.3 --* AT5G07165.1)
Solyc02g065530.3	-6.14311	0.000265094	Hexosyltransferase (AHRD V3.3 *** K4B6Y5_SOLLC)
Solyc01g094910.3	-6.14239	0.0264993	ferric-chelate reductase
Solyc02g066960.3	-6.13822	0.00267588	Glycosyltransferase (AHRD V3.3 *** K4B728_SOLLC)
Solyc10g055260.2	-6.13576	0.00752123	SlLAX5
Solyc01g112230.3	-6.12971	0.00011686	Metallothionein-like protein (AHRD V3.3 *** Q9FUJ8_SESIN)
Solyc08g082030.3	-6.09224	0.0104189	LOW QUALITY:Avr9/Cf-9 rapidly elicited protein (AHRD V3.3 --* AT5G41810.2)
Solyc07g052620.1	-6.07944	0.0114634	LOW QUALITY:Zinc finger, B-box (AHRD V3.3 *** A0A118JXT6_CYNCS)
Solyc05g051940.3	-6.07642	0.00676842	Major facilitator superfamily transporter (AHRD V3.3 *** A0A0K0KFR2_CARHR)
Solyc01g109150.3	-6.06853	5.00216e-06	cytochrome P450 CYP74C4
Solyc07g062530.3	-6.05421	0.000168889	phosphoenolpyruvate carboxylase 2
Solyc01g105880.3	-6.05309	2.42732e-13
Solyc02g090210.3	-6.0274	6.49821e-16	GDSL esterase/lipase family (AHRD V3.3 *** A0A151RJ07_CAJCA)
Solyc06g066710.1	-5.96496	1.76071e-08	LOW QUALITY:NHL domain-containing protein, putative (AHRD V3.3 --* A0A061EBN2_THECC)
Solyc06g069420.3	-5.94915	1.45698e-13	Adenine nucleotide alpha hydrolases-like superfamily protein, putative (AHRD V3.3 *** A0A061FX93_THECC)
Solyc06g009010.1	-5.93513	9.79391e-05	Nuclear transcription factor Y protein (AHRD V3.3 *** I3TAW4_MEDTR)
Solyc08g068280.1	-5.91862	4.63618e-07	Tyramine N-feruloyltransferase 4/11, putative (AHRD V3.3 *** B9T0B8_RICCO)
Solyc05g006500.3	-5.88104	0.000168684	Germin-like protein subfamily 1 member 1 (AHRD V3.3 *** A0A0B2NVG1_GLYSO)
Solyc05g052950.3	-5.87792	6.40114e-07	Regulator of chromosome condensation (RCC1) family protein (AHRD V3.3 *** AT3G55580.1)
Solyc11g067170.2	-5.87638	9.12018e-17	Fatty acyl-CoA reductase (AHRD V3.3 *-* K4D9X4_SOLLC)
Solyc03g093650.3	-5.87405	2.58504e-19	ABC transporter B family protein (AHRD V3.3 *** A0A072UBK0_MEDTR)
Solyc04g007810.1	-5.87121	3.09958e-12	LOW QUALITY:Leguminosin group485 secreted peptide (AHRD V3.3 *** I3S1U4_MEDTR)
Solyc04g051280.3	-5.85661	0.000148147	Transmembrane protein, putative (AHRD V3.3 *-* A0A072VMC3_MEDTR)
Solyc02g064980.1	-5.84424	1.35383e-05	LOW QUALITY:MAP kinase kinase kinase
Solyc06g060620.3	-5.84329	1.08574e-14	Nitrate transporter (AHRD V3.3 *** Q852P7_TOBAC)
Solyc05g051870.3	-5.83272	3.43736e-16	Pollen Ole e 1 allergen/extensin (AHRD V3.3 *** A0A103XBC9_CYNCS),Pfam:PF01190
Solyc01g106920.3	-5.80894	1.59318e-06	Nucleobase-ascorbate transporter-like protein (AHRD V3.3 *** G7LFG1_MEDTR)
Solyc03g111887.1	-5.79366	2.74699e-07	Cytochrome P450 (AHRD V3.3 *-* A0A103XWG4_CYNCS)
Solyc11g011110.2	-5.79324	3.7662e-05	GDSL esterase/lipase (AHRD V3.3 *** W9S179_9ROSA)
Solyc03g007960.3	-5.79132	2.84715e-20	beta-carotene hydroxylase-2
Solyc07g017980.1	-5.7862	6.69936e-28	LOW QUALITY:Leguminosin group485 secreted peptide (AHRD V3.3 *** I3S1U4_MEDTR)
Solyc02g090580.3	-5.7776	6.59865e-09	ternary complex factor MIP1 leucine-zipper protein (Protein of unknown function, DUF547) (AHRD V3.3 *** AT4G37080.3)
Solyc03g083320.3	-5.7776	1.70903e-08	calcium sensor calcineurin B
Solyc12g089200.2	-5.77259	0.000390239	Peptidyl-prolyl cis-trans isomerase-like protein (AHRD V3.3 *** A0A072U025_MEDTR)
Solyc01g096320.3	-5.76566	2.56966e-06	Homeobox-leucine zipper protein (AHRD V3.3 *** M4W1Z7_TOBAC)
Solyc03g123460.3	-5.75122	4.75544e-05	DUF581 family protein (AHRD V3.3 *-* G7L953_MEDTR)
Solyc06g073660.3	-5.72656	1.49468e-05	Lipid transfer protein (AHRD V3.3 *** B7FFE5_MEDTR)
Solyc04g076640.2	-5.72647	0.00149376	Rhamnogalacturonate lyase (AHRD V3.3 *** A0A151RUN0_CAJCA)
Solyc09g011045.1	-5.72546	0.000496717	Laccase (AHRD V3.3 *** M1AHJ4_SOLTU)
Solyc08g005130.1	-5.72345	1.59817e-08	Inositol-tetrakisphosphate 1-kinase (AHRD V3.3 *** K4CI05_SOLLC)
Solyc12g098840.2	-5.70203	1.05312e-10	ABC transporter B family protein (AHRD V3.3 *** G7IBR0_MEDTR)
Solyc07g040770.1	-5.69648	0.00575436	Unknown protein (AHRD V3.3 )
Solyc01g100090.1	-5.69573	0.000129445	LOW QUALITY:Wall-associated receptor kinase-like 20 (AHRD V3.3 *** A0A061F2M9_THECC)
Solyc05g052980.3	-5.67445	8.23288e-14	Protein phosphatase 2C (AHRD V3.3 *** Q8RVG0_TOBAC)
Solyc07g064160.3	-5.65892	0.00010529	Thiamine thiazole synthase, chloroplastic (AHRD V3.3 *** K4CH99_SOLLC)
Solyc03g112710.1	-5.65625	0.0001956	SKP1-like protein (AHRD V3.3 *** C3V9V9_CITMA)
Solyc03g123380.1	-5.65373	0.0271116	LOW QUALITY:Serine rich protein (AHRD V3.3 *** Q4VYD0_MEDTR)
Solyc05g007830.3	-5.6399	2.24786e-06	expansin12
Solyc03g096040.3	-5.63923	0.00683633	1-Cys peroxiredoxin (AHRD V3.3 *** REHY_MEDTR)
Solyc02g084850.3	-5.62621	4.24214e-33	Abscisic acid and environmental stress-inducible protein TAS14 (AHRD V3.3 *** TAS14_SOLLC)
Solyc02g092215.1	-5.6242	3.72061e-08	Galactosyl transferase GMA12/MNN10 family protein (AHRD V3.3 *** AT2G22900.1)
Solyc03g116360.2	-5.60602	5.07994e-06	Regulator of chromosome condensation (RCC1) family protein (AHRD V3.3 *** G7K368_MEDTR)
Solyc02g085150.3	-5.59831	0.00156624	Late embryogenesis abundant (LEA) protein (AHRD V3.3 *** AT4G36600.2)
Solyc09g064820.1	-5.58943	9.51629e-06	EID1-like F-box protein 2 (AHRD V3.3 *** A0A0B2NUB4_GLYSO)
Solyc01g103630.3	-5.5883	0.000870257	Lactoylglutathione lyase / glyoxalase I family protein (AHRD V3.3 *** A0A061DWL3_THECC)
Solyc02g063350.1	-5.58618	4.76916e-24	Calcium binding protein (AHRD V3.3 *** Q93YA8_SESRO)
Solyc06g064580.2	-5.58203	0.0026115	bHLH transcription factor 044
Solyc03g097440.3	-5.5771	7.93218e-05	Dehydrogenase/reductase SDR family protein 7-like protein (AHRD V3.3 *** A0A0B0P5K8_GOSAR)
Solyc09g092690.3	-5.53399	0.00507688	Peptidyl-prolyl cis-trans isomerase (AHRD V3.3 *** A0A0K9NXQ5_ZOSMR)
Solyc06g076020.3	-5.5314	8.25329e-21	heat shock protein 70 kD
Solyc04g056380.3	-5.53024	7.24823e-05	Seipin (AHRD V3.3 *** A0A0B0N0V2_GOSAR)
Solyc03g116910.3	-5.52911	2.43922e-10	cinnamoyl-CoA reductase 2
Solyc07g061980.2	-5.52743	0.00320214	Cytochrome P450 (AHRD V3.3 *** A9ZT56_COPJA)
Solyc07g064220.1	-5.52557	0.0223987	LOW QUALITY:Grain softness protein (AHRD V3.3 -** G8CLR7_PSAJU)
Solyc04g007630.2	-5.50924	7.82491e-07	Heavy metal transport/detoxification superfamily protein (AHRD V3.3 *** AT1G71050.1)
Solyc09g010510.3	-5.50821	0.00554342	NAD(P)-binding Rossmann-fold superfamily protein (AHRD V3.3 *-* AT2G37540.2)
Solyc06g030470.3	-5.49432	3.13256e-41	Domain of Uncharacterized protein function, putative (AHRD V3.3 *** A0A061GWB6_THECC)
Solyc01g090610.3	-5.48172	0.000248457	2-oxoglutarate-dependent dioxygenase (AHRD V3.3 *** A0A061G9S7_THECC)
Solyc02g082740.1	-5.47712	1.8848e-05	Dirigent protein (AHRD V3.3 *** K4BAE4_SOLLC)
Solyc03g093120.3	-5.47097	3.86865e-14	Xyloglucan endotransglucosylase/hydrolase (AHRD V3.3 *** K4BII8_SOLLC)
Solyc12g096800.1	-5.46914	0.000759367	LOW QUALITY:HXXXD-type acyl-transferase family protein, putative (AHRD V3.3 *** A0A061E8Z9_THECC)
Solyc06g050530.3	-5.46503	2.05818e-09	Laccase (AHRD V3.3 *** I1M7Q3_SOYBN)
Solyc01g100900.3	-5.46242	0.00435293	WAT1-related protein (AHRD V3.3 *** K4B1C1_SOLLC)
Solyc04g078730.2	-5.45369	3.05824e-08	Subtilisin-like protease (AHRD V3.3 *-* W9SHY0_9ROSA)
Solyc01g103360.3	-5.44908	3.06371e-06	glucuronoxylan 4-O-methyltransferase-like protein (DUF579) (AHRD V3.3 *** AT1G09610.1)
Solyc01g098690.2	-5.4488	7.6869e-12	LOW QUALITY:Leucine-rich-repeat receptor-like protein (AHRD V3.3 *** A0A097BR55_GOSBA)
Solyc03g117800.3	-5.44322	0.000245508	Fatty acid hydroxylase superfamily (AHRD V3.3 *** AT5G57800.1)
Solyc08g008380.3	-5.42861	5.33201e-15	Auxin Response Factor 9B
Solyc04g074820.2	-5.41765	0.00382665	RING/U-box superfamily protein, putative (AHRD V3.3 *** A0A061FLH6_THECC)
Solyc03g098300.1	-5.40279	1.29191e-05	Ornithine decarboxylase 2 (AHRD V3.3 *** A0A060IIA7_ATRBE)
Solyc06g062800.3	-5.38555	0.033011	RNA helicase DEAD19
Solyc03g121400.1	-5.3562	1.41893e-06	Dof zinc finger protein14
Solyc08g067260.3	-5.34672	4.83877e-05	3-ketoacyl-CoA synthase (AHRD V3.3 *** A0A0V0IHH6_SOLCH)
Solyc02g064830.3	-5.33943	3.672e-12	Indole-3-acetic acid-amido synthetas 3-3
Solyc03g082660.3	-5.33416	1.57758e-17	Major facilitator superfamily domain (AHRD V3.3 *** J7G577_ROSRU)
Solyc08g067140.1	-5.32568	0.0284435	CW-type zinc finger protein (AHRD V3.3 *-* E9NZV0_PHAVU)
Solyc01g087140.3	-5.31934	0.000106468	Late embryogenesis abundant protein (AHRD V3.3 *** G7II20_MEDTR)
Solyc06g084420.1	-5.31454	2.62711e-13	Leucine-rich repeat receptor-like kinase (AHRD V3.3 *** A0A0K9PKL2_ZOSMR)
Solyc02g079370.3	-5.30533	0.000226714	cyclinD6_3
Solyc03g095650.3	-5.29976	5.00268e-05	MLO-like protein (AHRD V3.3 *** K4BIY8_SOLLC)
Solyc01g095500.3	-5.29157	0.000108582	Sl Cytokinin Response Factor 5
Solyc11g066100.2	-5.28336	2.63801e-06	heat shock protein 70 (AHRD V3.3 *** AT3G12580.1)
Solyc04g079530.3	-5.28146	2.62182e-05	Major facilitator superfamily protein (AHRD V3.3 *-* A0A061FB74_THECC)
Solyc01g102260.3	-5.2774	0.0164501	Mads box protein, putative (AHRD V3.3 *** B9S273_RICCO)
Solyc01g111310.3	-5.2768	2.92686e-06	SlLAX2
Solyc01g111950.3	-5.26965	0.0143219	Proline-rich receptor-like protein kinase PERK1 (AHRD V3.3 *** W9RKU6_9ROSA)
Solyc06g053520.3	-5.23648	5.45098e-17	spermidine synthase (AHRD V3.3 *** AT1G23820.1)
Solyc07g040960.1	-5.23505	3.43326e-12	LOW QUALITY:Harbinger transposase-derived nuclease (AHRD V3.3 *** A0A103Y2W0_CYNCS)
Solyc06g072407.1	-5.21842	0.041622	Type I inositol-1,4,5-trisphosphate 5-phosphatase CVP2 (AHRD V3.3 *-* A0A0B2QZK8_GLYSO)
Solyc03g116260.3	-5.20991	0.000645356	2-oxoglutarate and Fe(II)-dependent oxygenase superfamily protein, putative (AHRD V3.3 *** A0A061FWB6_THECC)
Solyc06g060870.1	-5.20991	4.54504e-12	Alpha/beta-Hydrolases superfamily protein (AHRD V3.3 *** A0A061GB30_THECC)
Solyc10g076830.2	-5.20749	2.26321e-08	Laccase (AHRD V3.3 *** P93366_TOBAC)
Solyc02g091810.2	-5.19549	5.37574e-15	bHLH transcription factor 015
Solyc08g007830.1	-5.19002	5.92901e-23	C-repeat binding factor (AHRD V3.3 *** E7D090_PRUPE)
Solyc04g054730.3	-5.18981	4.04439e-09	Sulfate transporter (AHRD V3.3 *** A7YGJ3_POPCN)
Solyc01g103060.3	-5.18514	6.27058e-17	Lipid transfer protein (AHRD V3.3 *** A0A072UG85_MEDTR)
Solyc03g117630.1	-5.17452	3.39534e-05	heat shock protein 70 (AHRD V3.3 *** AT3G12580.1)
Solyc09g065410.3	-5.17403	0.00354132	Lipid transfer protein (AHRD V3.3 *** B7FGM2_MEDTR)
Solyc04g074000.3	-5.17134	4.6355e-05	Receptor protein kinase, putative (AHRD V3.3 *-* A0A061FG24_THECC)
Solyc04g016210.3	-5.14905	8.19737e-10	Glycosyltransferase (AHRD V3.3 *** K4BQC1_SOLLC)
Solyc02g079810.2	-5.12465	5.66363e-09	bHLH transcription factor 080
Solyc02g070530.3	-5.11842	1.2227e-14	Potassium channel NKT6 (AHRD V3.3 *** T2ASV3_NICSY)
Solyc09g082290.3	-5.1015	5.09027e-05	Protease inhibitor/seed storage/lipid transfer family protein (AHRD V3.3 *** B9NBN8_POPTR)
Solyc11g042820.2	-5.08811	1.4788e-05	Major facilitator superfamily protein (AHRD V3.3 *** AT1G59740.1)
Solyc10g076710.2	-5.08761	1.2415e-06	Phosphoinositide phospholipase C (AHRD V3.3 *** A0A067L8K5_JATCU)
Solyc12g088430.1	-5.0658	3.38084e-09	LOW QUALITY:transmembrane protein (AHRD V3.3 *** AT1G75810.1)
Solyc12g009240.1	-5.06433	3.44881e-07	Ethylene-responsive transcription factor ERF017 (AHRD V3.3 *** ERF17_ARATH)
Solyc12g038580.2	-5.05074	8.01345e-10	Trehalose-6-phosphate synthase, putative (AHRD V3.3 *-* B9S8D6_RICCO)
Solyc02g021770.1	-5.05038	0.00996465	LOW QUALITY:Cytochrome c oxidase subunit 1 (AHRD V3.3 *** K4B525_SOLLC)
Solyc02g092515.1	-5.02766	1.50997e-06	DNA mismatch repair protein MLH3-like protein (AHRD V3.3 *-* A0A0X7YCF6_SOLTU)
Solyc03g006810.3	-5.02164	5.52448e-15	Peroxidase (AHRD V3.3 *** K4BEA4_SOLLC)
Solyc06g066600.3	-5.00797	5.73206e-19	plastidic glucose translocator 2
Solyc05g051640.3	-4.9974	4.40072e-05	Non-specific serine/threonine protein kinase (AHRD V3.3 *** K4C1J5_SOLLC)
Solyc02g090770.1	-4.99382	3.68788e-32	Ethylene-responsive transcription factor (AHRD V3.3 *-* W9RA19_9ROSA)
Solyc03g078150.3	-4.99093	2.87415e-17	Amino acid transporter family protein (AHRD V3.3 *** D7LGK0_ARALL)
Solyc10g018780.2	-4.98879	0.0124265	Squamosa promoter binding protein 8a
Solyc04g082270.3	-4.98702	1.95908e-13	DUF241 domain protein (DUF241) (AHRD V3.3 *** AT1G76240.1)
Solyc06g076320.1	-4.97706	1.11145e-06	LOW QUALITY:Rotundifolia-like protein (AHRD V3.3 *** G7JUW7_MEDTR)
Solyc10g055760.2	-4.96958	1.11408e-09	NAC domain protein NAC6
Solyc10g084940.2	-4.96922	7.57423e-08	Major facilitator superfamily protein (AHRD V3.3 *-* AT2G37900.1)
Solyc11g069900.2	-4.9636	1.03846e-15	alpha/beta-Hydrolases superfamily protein (AHRD V3.3 --* AT1G15490.2)
Solyc01g065510.2	-4.96097	4.5667e-05	CheY-like two-component responsive regulator family protein (AHRD V3.3 --* AT4G18020.9)
Solyc01g102610.3	-4.95966	2.88903e-05	Ferric reduction oxidase 7 (AHRD V3.3 *** W9RRH7_9ROSA)
Solyc02g069730.3	-4.95696	1.50015e-09	CASP-like protein (AHRD V3.3 *** K4B7V5_SOLLC)
Solyc03g070390.3	-4.95643	0.000766282	Alpha-1,4-glucan-protein synthase [UDP-forming] 1 (AHRD V3.3 *** UPTG1_SOLTU)
Solyc01g014270.3	-4.95521	0.0250441	LETM1-like protein (AHRD V3.3 --* AT3G11560.4)
Solyc08g075150.3	-4.94957	0.0446324	Coiled-coil domain-containing 73 (AHRD V3.3 *** A0A0B0NIE5_GOSAR)
Solyc03g114700.2	-4.94337	1.46293e-05	S-adenosyl-L-methionine-dependent methyltransferases superfamily protein (AHRD V3.3 --* AT5G57300.4)
Solyc06g011470.3	-4.91687	4.12641e-10	LOW QUALITY:beta-amylase 5 (AHRD V3.3 --* AT4G15210.4)
Solyc05g012670.1	-4.91545	8.47176e-06	Glycosyltransferase (AHRD V3.3 *** K4DC82_SOLLC)
Solyc07g062130.3	-4.90132	1.21015e-13	Trifunctional UDP-glucose 4,6-dehydratase/UDP-4-keto-6-deoxy-D-glucose 3,5-epimerase/UDP-4-keto-L-rhamnose-reductase RHM1 (AHRD V3.3 *** RHM1_ARATH)
Solyc08g066650.3	-4.89892	0.00045461	Carotenoid Cleavage Dioxygenase 8
Solyc03g007380.2	-4.89646	1.41231e-09	WRKY transcription factor 52
Solyc08g067000.3	-4.88616	2.03928e-08	Serine/arginine repetitive matrix protein 2 isoform 1 (AHRD V3.3 --* A0A061DPI3_THECC)
Solyc06g048620.3	-4.8785	3.196e-06	Leucine-rich receptor-like kinase family protein (AHRD V3.3 *** A0A072V1G8_MEDTR)
Solyc03g122340.3	-4.87826	6.025e-11	lipoxygenase D
Solyc06g072403.1	-4.87718	0.0169633	Type I inositol-1,4,5-trisphosphate 5-phosphatase CVP2 (AHRD V3.3 *-* A0A0B2RAB0_GLYSO)
Solyc01g100760.2	-4.87497	2.565e-05	plant/protein (Protein of unknown function, DUF538) (AHRD V3.3 *** AT1G56580.1)
Solyc11g006990.2	-4.86769	1.87045e-09	Trichome birefringence-like 36 (AHRD V3.3 *** A0A061FQB5_THECC)
Solyc04g074410.2	-4.86729	1.86686e-12	Phosphate-responsive 1 family protein (AHRD V3.3 *** A0A061FGW0_THECC)
Solyc10g006920.3	-4.85049	1.24577e-05	CBS domain-containing protein (AHRD V3.3 *** A0A061GEK1_THECC)
Solyc02g089610.2	-4.83729	1.00078e-12	S-adenosylmethionine decarboxylase 2
Solyc06g050350.3	-4.81537	6.49283e-26	weak chloroplast movement under blue light protein (DUF827) (AHRD V3.3 *** AT2G38370.2)
Solyc10g005210.3	-4.8023	0.000538705	DNA-3-methyladenine glycosylase, putative (AHRD V3.3 *** B9SVU2_RICCO)
Solyc07g063600.3	-4.79644	1.5141e-05	Chlorophyll a-b binding protein, chloroplastic (AHRD V3.3 *** M1BNX7_SOLTU)
Solyc06g072760.3	-4.781	0.00688874	Syntaxin family protein (AHRD V3.3 *** B9MU58_POPTR)
Solyc05g011940.3	-4.77839	1.67243e-05	SlCytochrome P450
Solyc03g093390.3	-4.77574	1.87316e-09	beta expansin precursor 2
Solyc09g060110.3	-4.77137	7.3084e-09	Kinase, putative (AHRD V3.3 *** B9S521_RICCO)
Solyc03g007580.2	-4.77114	6.08543e-12	DUF21 domain-containing protein (AHRD V3.3 *-* A0A199V808_ANACO)
Solyc06g068440.3	-4.76752	3.05752e-05	cinnamoyl-CoA reductase
Solyc03g116290.2	-4.75938	0.0269724	2-oxoglutarate and Fe(II)-dependent oxygenase superfamily protein, putative (AHRD V3.3 *** A0A061FWB6_THECC)
Solyc06g061110.2	-4.75338	0.0375731	Seed maturation protein (AHRD V3.3 *** Q2XSJ3_GLYTO)
Solyc04g039945.1	-4.74924	0.0165061	12-oxophytodienoate reductase (AHRD V3.3 *-* H6VGI0_9MAGN)
Solyc01g091530.3	-4.73981	1.63893e-11	Fasciclin-like arabinogalactan protein (AHRD V3.3 *** E3WHD6_9ROSI)
Solyc02g083870.3	-4.73686	1.75107e-09	Gibberellin-regulated protein 2, putative (AHRD V3.3 *** B9SLF4_RICCO)
Solyc06g076310.1	-4.72304	0.000207403	LOW QUALITY:cyclin-dependent kinase inhibitor (AHRD V3.3 *** AT5G02220.1)
Solyc05g005870.3	-4.6963	4.10312e-13	nodulin-related MtN21 family protein
Solyc08g083090.2	-4.69407	9.84565e-15	DUF538 family protein (Protein of unknown function, DUF538) (AHRD V3.3 *** AT4G24130.1)
Solyc05g050540.3	-4.68211	0.00146877	Laccase (AHRD V3.3 *** B9SBE5_RICCO)
Solyc11g010400.2	-4.6813	1.09739e-05	2-oxoglutarate (2OG) and Fe(II)-dependent oxygenase superfamily protein (AHRD V3.3 *** AT5G24530.1)
Solyc06g035760.3	-4.67283	9.97957e-07	Cytochrome P450 (AHRD V3.3 *** R4R2I7_9SOLA)
Solyc10g049580.2	-4.6703	3.39307e-13	Arabinogalactan protein (AHRD V3.3 --* Q9FUL8_NICAL)
Solyc02g083480.3	-4.67002	1.61242e-06	Peroxidase (AHRD V3.3 *** K4BAL6_SOLLC)
Solyc04g007500.1	-4.6649	9.77346e-17	RING/U-box superfamily protein (AHRD V3.3 *-* AT2G04240.2)
Solyc09g010990.3	-4.66313	4.97562e-07	Laccase (AHRD V3.3 *** M1AHK0_SOLTU)
Solyc10g017510.3	-4.66146	6.13234e-10	Cytochrome P450, putative (AHRD V3.3 *** B9S9Q2_RICCO)
Solyc08g079090.3	-4.65914	1.04256e-25	Monocopper oxidase-like protein SKU5 (AHRD V3.3 *** SKU5_ARATH)
Solyc11g010170.2	-4.65793	4.81334e-13	LanC-like protein 2 (AHRD V3.3 *** A0A0B0NZR1_GOSAR)
Solyc07g055560.3	-4.65441	1.13716e-07	Cytochrome P450 (AHRD V3.3 *** A0A124SAX2_CYNCS)
Solyc10g084340.2	-4.63337	0.0167917	AP2-like ethylene-responsive transcription factor (AHRD V3.3 *** A0A072VME8_MEDTR)
Solyc01g108935.1	-4.6275	0.00807796	B3 domain-containing protein (AHRD V3.3 *-* W9QJE4_9ROSA)
Solyc04g077490.3	-4.62421	4.18796e-09	AP2-like ethylene-responsive transcription factor (AHRD V3.3 *** A0A072VCJ1_MEDTR)
Solyc06g009190.3	-4.62411	4.37242e-05	Pectinesterase (AHRD V3.3 *** K4C3U9_SOLLC)
Solyc12g062840.1	-4.62198	0.0331774	LOW QUALITY:abscisic acid responsive elements-binding factor 2 (AHRD V3.3 --* AT1G45249.9)
Solyc02g069200.2	-4.62037	1.08528e-05	iron-regulated transporter 1
Solyc02g086700.3	-4.61803	0.000203247	Beta-1,3-glucanase (AHRD V3.3 *** Q9SYX6_TOBAC)
Solyc09g061940.2	-4.61007	4.04055e-06	Receptor protein kinase (AHRD V3.3 *** Q9FEU2_PINSY)
Solyc06g051950.3	-4.6081	0.00220732	Nuclear migration protein nudC (AHRD V3.3 *** A0A1D1YN56_9ARAE)
Solyc02g090265.1	-4.6079	0.00143251	Cytochrome P450 (AHRD V3.3 *-* A0A103Y527_CYNCS)
Solyc01g067510.3	-4.60503	0.0017804	Kinase family protein (AHRD V3.3 *** B9GNF8_POPTR)
Solyc06g054280.1	-4.59909	0.00872719	LOW QUALITY:E3 UFM1-protein ligase 1 homolog (AHRD V3.3 --* UFL1_ARATH)
Solyc03g111750.2	-4.59449	0.0021204	Transducin/WD40 repeat-like superfamily protein (AHRD V3.3 *-* AT5G50230.1)
Solyc02g081330.3	-4.59418	2.41013e-05	phytoene synthase 2
Solyc01g105890.3	-4.57649	0.00773636
Solyc02g092670.2	-4.56518	5.70867e-13	Subtilisin-like protease (AHRD V3.3 *** A9XG40_TOBAC)
Solyc08g078160.3	-4.5623	0.00925997	Oleosin (AHRD V3.3 *** K4C6R4_SOLLC)
Solyc03g083840.3	-4.56137	1.48033e-05	Pectinesterase (AHRD V3.3 *** K4BIF9_SOLLC)
Solyc06g051840.1	-4.54772	5.25963e-15	Solanum lycopersicum Cytokinin Response Factor 6
Solyc09g092480.2	-4.54357	1.13178e-31	Glycosyltransferase (AHRD V3.3 *-* K4CWS4_SOLLC)
Solyc06g076850.3	-4.5384	4.25344e-12	Tetratricopeptide repeat (TPR)-like superfamily protein (AHRD V3.3 *** AT2G29670.2)
Solyc03g005960.3	-4.53258	3.78791e-09	protein kinase LESK1
Solyc12g057100.2	-4.53077	4.61528e-05	Purine permease (AHRD V3.3 *** G7KBC7_MEDTR)
Solyc02g090730.3	-4.51494	7.15704e-06	fruit weight 2.2
Solyc01g090300.3	-4.50757	0.000175305	Ethylene-responsive transcription factor, putative (AHRD V3.3 *-* B9RD03_RICCO)
Solyc12g042930.2	-4.50055	9.7096e-06	choice-of-anchor C domain protein, putative (Protein of unknown function, DUF642) (AHRD V3.3 *** AT4G32460.2)
Solyc12g008430.2	-4.48091	3.75915e-06	Malic enzyme (AHRD V3.3 *** M0ZHN3_SOLTU)
Solyc07g063260.3	-4.46493	9.4683e-22	MLO-like protein (AHRD V3.3 *** K4CH09_SOLLC)
Solyc06g048560.1	-4.46268	0.0433111	Receptor-like kinase (AHRD V3.3 *** A0A072V109_MEDTR)
Solyc04g012190.2	-4.46213	0.00552829	Non-specific serine/threonine protein kinase (AHRD V3.3 *-* M1A662_SOLTU)
Solyc03g058910.3	-4.4589	0.0248578	Pectate lyase (AHRD V3.3 *** M1A3P9_SOLTU)
Solyc05g052240.3	-4.45874	0.00745725	Chalcone-flavonone isomerase family protein (AHRD V3.3 *** A0A0V0H4Z0_SOLCH)
Solyc04g011440.3	-4.45655	1.96401e-19	ethylene-responsive heat shock protein cognate 70
Solyc01g099630.3	-4.44501	8.21318e-12	xyloglucan endotransglucosylase-hydrolase 1
Solyc09g065070.2	-4.44224	0.0204325	Aluminum activated malate transporter family protein, putative (AHRD V3.3 *** A0A061DXR0_THECC)
Solyc01g058320.3	-4.43892	4.60212e-10	transmembrane protein (AHRD V3.3 *** AT3G17120.5)
Solyc12g055960.1	-4.43036	0.0186959	Core-2/I-branching beta-1,6-N-acetylglucosaminyltransferase family protein (AHRD V3.3 *** A0A061GNR0_THECC)
Solyc01g088620.3	-4.42968	0.000184101	Ferredoxin-related (AHRD V3.3 *** A0A061E2R5_THECC)
Solyc08g077360.3	-4.42729	2.57404e-12	Dynamin, putative (AHRD V3.3 *** B9SKH8_RICCO)
Solyc10g009550.3	-4.42568	2.41617e-10	LOW QUALITY:WRKY transcription factor 42
Solyc12g005350.2	-4.42337	4.48228e-11	Dihydroflavonol 4-reductase-like protein (AHRD V3.3 *** A0A072UNZ6_MEDTR)
Solyc04g014900.3	-4.42268	2.11217e-10	Non-specific serine/threonine protein kinase (AHRD V3.3 *-* M1A662_SOLTU)
Solyc06g073080.3	-4.42126	3.23119e-18	2-oxoglutarate (2OG) and Fe(II)-dependent oxygenase superfamily protein (AHRD V3.3 *** AT5G24530.1)
Solyc01g096220.3	-4.42097	1.85111e-05	Ras-related protein RABA3 (AHRD V3.3 *** A0A0B2Q7Y9_GLYSO)
Solyc10g005960.1	-4.42061	3.39697e-10	Fasciclin-like arabinogalactan protein (AHRD V3.3 *** A0A072UY96_MEDTR)
Solyc08g036660.3	-4.41339	6.14113e-13	Jasmonate zim-domain protein (AHRD V3.3 *** G7IP70_MEDTR)
Solyc10g085670.2	-4.41209	3.47993e-12	MAP kinase kinase kinase 79
Solyc05g007900.2	-4.40695	7.56598e-06	LOW QUALITY:RING/U-box superfamily protein, putative (AHRD V3.3 *** A0A061EHX5_THECC)
Solyc03g117180.3	-4.39958	7.93239e-09	Protein kinase family protein (AHRD V3.3 *** F4IRL6_ARATH)
Solyc11g069190.2	-4.39635	1.86549e-10	auxin response factor 4
Solyc01g005000.3	-4.39151	2.27423e-05	Glutamate decarboxylase (AHRD V3.3 *** B1Q3F2_SOLLC)
Solyc06g065820.3	-4.38811	7.81605e-07	Ethylene Response Factor H.1
Solyc11g008070.1	-4.38711	0.0395254	LOW QUALITY:Hyccin (AHRD V3.3 *** A0A118JWG4_CYNCS)
Solyc07g054950.2	-4.38296	0.0264487	cyclinD6_1
Solyc06g035490.3	-4.3801	1.32217e-13	bHLH transcription factor 042
Solyc06g060530.1	-4.37375	0.00343415	Protein DETOXIFICATION (AHRD V3.3 *** K4C6N3_SOLLC)
Solyc10g080880.2	-4.36173	1.58425e-05	SlPIN7
Solyc12g005540.1	-4.35794	0.039502	Disease resistance protein (AHRD V3.3 *-* W9R405_9ROSA)
Solyc03g071570.3	-4.35689	0.000175911	Pectate lyase (AHRD V3.3 *** K4BHI7_SOLLC)
Solyc09g056450.3	-4.35356	2.19743e-13	U-box domain-containing protein 9 (AHRD V3.3 *** W9RDX3_9ROSA)
Solyc10g080640.2	-4.35112	0.0285648	calmodulin-binding family protein (AHRD V3.3 *** AT3G13600.2)
Solyc02g085590.3	-4.34155	0.0134451	BAC19.13 (AHRD V3.3 *** Q9FYW3_SOLLC)
Solyc12g040640.2	-4.33285	3.30388e-10	Beta-glucosidase, putative (AHRD V3.3 *** B9T4F7_RICCO)
Solyc07g043710.3	-4.32725	9.03587e-10	HXXXD-type acyl-transferase family protein (AHRD V3.3 *** AT3G26040.1)
Solyc09g065240.3	-4.32474	0.000467644	Patatin (AHRD V3.3 *** K4CUF1_SOLLC)
Solyc02g078890.1	-4.32026	0.000417711	LOW QUALITY:F-box associated ubiquitination effector family protein (AHRD V3.3 --* AT3G23685.1)
Solyc06g065655.1	-4.3195	0.00186282	Drug resistance transporter-like ABC domain protein (AHRD V3.3 *-* G7JU55_MEDTR)
Solyc08g067500.2	-4.31053	6.88198e-12	Non-specific lipid-transfer protein (AHRD V3.3 *** K4CLX6_SOLLC)
Solyc03g117543.1	-4.30829	0.00997411	ABC transporter family protein (AHRD V3.3 *-* A0A097P9P6_HEVBR)
Solyc02g085620.3	-4.30615	0.0141556	Protein kinase (AHRD V3.3 *** A0A087GEP9_ARAAL)
Solyc09g091960.3	-4.30133	2.53703e-07	High mobility group B-like protein (AHRD V3.3 *** G7KWP7_MEDTR)
Solyc09g098420.2	-4.29972	0.0013286	Leucine-rich repeat receptor protein kinase EXS (AHRD V3.3 *** A0A1D1XPP4_9ARAE)
Solyc04g074920.2	-4.29763	0.000102149	Photosystem I assembly protein Ycf3 (AHRD V3.3 --* YCF3_CHLVU)
Solyc04g005380.3	-4.28524	0.00154292	Ninja-family protein AFP1-like protein (AHRD V3.3 *** V5KZR9_SOLNI)
Solyc07g054840.3	-4.28128	1.14297e-05	R2R3MYB transcription factor 41
Solyc08g082630.3	-4.27844	4.66749e-12	Auxin Response Factor 9A
Solyc03g112390.3	-4.26807	1.42673e-06	R2R3MYB transcription factor 86
Solyc09g011970.2	-4.2572	8.79366e-06	Laccase (AHRD V3.3 *** A0A0K9RM65_SPIOL)
Solyc07g043570.3	-4.25489	8.0141e-10	NAD(P)-linked oxidoreductase superfamily protein
Solyc08g083190.3	-4.25364	0.000145939	Alpha/beta-Hydrolases superfamily protein (AHRD V3.3 *** A0A061G3V4_THECC)
Solyc01g016360.2	-4.25354	0.0463203	Leucine-rich repeat receptor-like protein kinase family protein (AHRD V3.3 --* AT3G24240.1)
Solyc03g117547.1	-4.25301	3.05386e-06	ABC transporter family protein (AHRD V3.3 *** A0A097P9P6_HEVBR)
Solyc04g077740.1	-4.25256	0.00517761	Zinc finger protein Sdr4 (AHRD V3.3 *** M9NJT2_ORYSA)
Solyc02g089615.1	-4.25135	2.67551e-11	S-adenosylmethionine decarboxylase uORF (AHRD V3.3 *-* Q6RUQ6_DAUCA)
Solyc12g005920.2	-4.24926	2.18729e-05	Fimbrin-like family protein (AHRD V3.3 *** B9I148_POPTR)
Solyc01g104820.3	-4.23839	0.0200317	Vacuolar iron transporter family protein (AHRD V3.3 *-* A0A061FJ80_THECC)
Solyc03g114230.2	-4.23835	0.00860383	bHLH transcription factor 082
Solyc06g082260.3	-4.236	0.00297791	Laccase (AHRD V3.3 *** A0A1B0YZD2_DAUCA)
Solyc07g014680.3	-4.22204	2.56352e-05	sodium transporter HKT1,2
Solyc11g065720.2	-4.21458	0.00115121	ABC transporter-like family-protein (AHRD V3.3 *** A0A072VNR4_MEDTR)
Solyc06g054630.2	-4.20215	3.39738e-11	Ethylene-responsive transcription factor (AHRD V3.3 *-* A0A0K9NXK4_ZOSMR)
Solyc03g033550.3	-4.2007	0.00348631	WEB family protein (AHRD V3.3 *** A0A0B2SGS1_GLYSO)
Solyc06g082440.1	-4.19825	1.86273e-15	Non-specific serine/threonine protein kinase (AHRD V3.3 *** K4CAA3_SOLLC)
Solyc09g014600.1	-4.19774	0.0324994	LOW QUALITY:60S ribosome subunit biogenesis protein NIP7 homolog (AHRD V3.3 --* R0F2D3_9BRAS)
Solyc03g114850.3	-4.19496	1.23879e-05	Squamosa promoter binding protein 6a
Solyc10g055780.1	-4.19304	0.0208761	Endochitinase (Chitinase) (AHRD V3.3 *** Q43184_SOLTU)
Solyc03g111100.1	-4.19283	2.09819e-08	LOW QUALITY:AtIII18x5-like protein (AHRD V3.3 *** AT3G48510.1)
Solyc01g112000.3	-4.17986	1.49457e-09	expansin-like protein precursor 1
Solyc03g007970.2	-4.17476	1.27121e-09	UDP-N-acetylmuramate-alanine ligase (AHRD V3.3 *** Q3LHF7_PHYPA)
Solyc04g054830.3	-4.16832	0.0270231	Type I inositol-1,4,5-trisphosphate 5-phosphatase CVP2 (AHRD V3.3 *** A0A151RRQ5_CAJCA)
Solyc04g079730.1	-4.16681	7.74762e-08	allene oxide synthase
Solyc03g123540.3	-4.16573	0.00435485	Heat-shock protein, putative (AHRD V3.3 *** B9ST51_RICCO)
Solyc01g100890.3	-4.1657	1.43872e-07	WAT1-related protein (AHRD V3.3 *-* K4B1C0_SOLLC)
Solyc07g053230.3	-4.16463	5.73602e-06	R2R3MYB transcription factor 83
Solyc09g008910.2	-4.14988	3.72011e-05	Cytochrome P450 (AHRD V3.3 *** A0A061ETV7_THECC)
Solyc05g013890.2	-4.14516	0.00500294	ABC transporter B family protein (AHRD V3.3 *** G7JF16_MEDTR)
Solyc06g076330.3	-4.14056	2.3785e-13	Laccase (AHRD V3.3 *** M1CZK5_SOLTU)
Solyc08g016440.3	-4.13425	3.22847e-20	Polynucleotidyl transferase, ribonuclease H-like superfamily protein (AHRD V3.3 --* AT2G13980.1)
Solyc01g106830.3	-4.12304	1.11658e-14	Phytosulfokines 3 (AHRD V3.3 *** W9QZQ5_9ROSA)
Solyc04g077470.3	-4.12283	5.51883e-10	Cellulose synthase-like protein (AHRD V3.3 *** L0ASJ1_POPTO)
Solyc03g123650.2	-4.12175	9.93272e-14	Outer arm dynein light chain 1 protein (AHRD V3.3 --* AT4G03260.4)
Solyc06g072900.3	-4.12161	0.000165333	60S ribosomal protein L13 (AHRD V3.3 *** A0A067JD82_JATCU)
Solyc02g092533.1	-4.12142	0.0124111	Major Facilitator Superfamily with SPX (SYG1/Pho81/XPR1) domain-containing protein (AHRD V3.3 --* AT1G63010.7)
Solyc06g072770.3	-4.12004	5.75865e-09	RNA-binding family protein isoform 1 (AHRD V3.3 *** A0A061G6K6_THECC)
Solyc05g024410.3	-4.11455	2.90924e-06	Na+/H+ exchanger 8 (AHRD V3.3 --* AT1G14660.2)
Solyc03g110890.1	-4.11374	0.0294332	LOW QUALITY:glucuronoxylan 4-O-methyltransferase-like protein (DUF579) (AHRD V3.3 *** AT4G24910.1)
Solyc10g005240.3	-4.11199	0.004276	R2R3MYB transcription factor 67
Solyc02g064690.3	-4.1096	0.000868862	Acyl-CoA N-acyltransferases (NAT) superfamily protein (AHRD V3.3 *** AT2G23060.1)
Solyc02g064680.3	-4.1059	5.34192e-09	Calcium-transporting ATPase (AHRD V3.3 *** M1BXI4_SOLTU)
Solyc01g044420.3	-4.10259	1.70658e-05	calmodulin-binding family protein (AHRD V3.3 *** AT3G13600.2)
Solyc04g051360.3	-4.09813	3.37452e-13	Ethylene Response Factor D.1
Solyc02g066970.1	-4.09528	0.0251497	LOW QUALITY:Transcription factor bHLH151, putative (AHRD V3.3 *-* A0A061EF71_THECC)
Solyc10g006870.1	-4.09317	1.04706e-06	protein kinase family protein (AHRD V3.3 *** AT5G54380.1)
Solyc02g090350.3	-4.09176	9.63656e-06	Cytochrome P450 (AHRD V3.3 *** A0A103Y530_CYNCS)
Solyc03g117540.3	-4.08912	9.28869e-05	ABC transporter family protein (AHRD V3.3 *-* A0A097P9P6_HEVBR)
Solyc01g110688.1	-4.085	0.0116156	CTP synthase (AHRD V3.3 --* A0A068U755_COFCA)
Solyc07g018010.3	-4.0837	5.61458e-26	bHLH transcription factor139
Solyc05g009490.2	-4.08168	0.0110486	DNA polymerase epsilon catalytic subunit (AHRD V3.3 --* AT2G27120.3)
Solyc01g089880.3	-4.08064	0.00332584	LOW QUALITY:PRA1 family protein (AHRD V3.3 *** K4AYS9_SOLLC)
Solyc08g080730.3	-4.07481	7.61509e-07	Tetraspanin family protein (AHRD V3.3 *** A0A072TVY8_MEDTR)
Solyc11g072580.2	-4.07204	0.000225381	Major facilitator superfamily protein (AHRD V3.3 *** AT3G45660.3)
Solyc04g082630.3	-4.06997	0.00086725	Glyceraldehyde-3-phosphate dehydrogenase (AHRD V3.3 *** K4BVZ0_SOLLC)
Solyc01g111100.3	-4.0693	0.00143996	Neutral invertase (AHRD V3.3 *** S4SKC1_ACTCH)
Solyc08g082620.3	-4.06747	2.95454e-06	3-oxoacyl-[acyl-carrier-protein] synthase (AHRD V3.3 *** O82520_CAPCH)
Solyc05g053400.2	-4.06736	6.69623e-05	Glycosyltransferase (AHRD V3.3 *** A0A0A1WC49_NICAT)
Solyc02g082553.1	-4.06665	5.79184e-10	GDSL esterase/lipase (AHRD V3.3 --* M8C702_AEGTA)
Solyc02g086460.3	-4.06441	1.36582e-06	A-kinase anchor-like protein (AHRD V3.3 --* AT5G40450.2)
Solyc05g012178.1	-4.06249	1.20388e-06	Transposon Ty3-G Gag-Pol polyprotein (AHRD V3.3 *** A0A0B2RAY5_GLYSO)
Solyc04g057980.3	-4.05973	0.0199263	Orange Ripening
Solyc02g086290.1	-4.05786	0.0497924	Kinase family protein (AHRD V3.3 *-* U5GCQ9_POPTR)
Solyc02g065740.3	-4.057	0.000407906	Alpha-1,4-glucan-protein synthase [UDP-forming] (AHRD V3.3 *** UPTG_PEA)
Solyc10g076940.2	-4.05316	1.50492e-10	Protein zinc induced facilitator-like 1 (AHRD V3.3 *** A0A0B0NBA1_GOSAR)
Solyc05g012280.3	-4.05189	0.00300683	Wall-associated receptor kinase-like 20 (AHRD V3.3 *** A0A0B0NFE1_GOSAR)
Solyc11g010500.1	-4.04789	3.74524e-09	Mitochondrial carrier protein (AHRD V3.3 *** A0A0K9PSM6_ZOSMR)
Solyc01g090560.3	-4.03262	0.000545758	Ethylene-responsive transcription factor (AHRD V3.3 *-* W9R3T6_9ROSA)
Solyc09g011690.3	-4.03144	2.1576e-23	WAS/WASL-interacting protein family member 2, putative isoform 1 (AHRD V3.3 *** A0A061FLH8_THECC)
Solyc04g078590.3	-4.03035	0.0120115	Receptor protein kinase, putative (AHRD V3.3 *** B9T4U3_RICCO)
Solyc06g066160.3	-4.02648	6.1154e-09	Isoflavone reductase like (AHRD V3.3 *** A0A0B2PWE9_GLYSO)
Solyc01g087540.3	-4.02259	2.91204e-11	imidazolonepropionase (Protein of unknown function, DUF642) (AHRD V3.3 *** AT2G41810.1)
Solyc04g074450.2	-4.02194	5.58399e-12	Phosphate-responsive 1 family protein (AHRD V3.3 *-* AT4G08950.1)
Solyc06g082940.3	-4.01775	0.0104123	Photosystem I reaction center subunit XI (AHRD V3.3 *** A0A061DNS9_THECC)
Solyc02g078130.3	-4.01543	2.5763e-17	bHLH transcription factor 079
Solyc05g053520.3	-4.01522	0.0232954	DNA polymerase delta subunit 4 family (AHRD V3.3 *** D7KJU8_ARALL)
Solyc05g013470.3	-4.00918	0.00206722	Protein DETOXIFICATION (AHRD V3.3 *** K4BY68_SOLLC)
Solyc06g066830.3	-4.00804	2.53978e-07	2-oxoglutarate-dependent dioxygenase-related family protein (AHRD V3.3 *** B9GL08_POPTR)
Solyc01g105020.3	-4.00652	5.09839e-16	Protein phosphatase 2C family protein (AHRD V3.3 *-* AT4G33500.1)
Solyc03g121340.1	-4.00571	6.42196e-17	LOW QUALITY:isopentenyltransferase 5 (AHRD V3.3 --* AT5G19040.3)
Solyc08g042010.3	-4.00563	0.000371189	Exostosin family protein (AHRD V3.3 *** A0A061GIR4_THECC)
Solyc01g102495.1	-4.0053	0.0012412	cDNA clone:002-110-H12, full insert sequence (AHRD V3.3 --* B7E9Q4_ORYSJ)
Solyc04g074290.3	-4.00215	9.47944e-12	S-adenosyl-L-methionine-dependent methyltransferases superfamily protein (AHRD V3.3 *** AT1G78240.2)
Solyc08g065150.1	-4.00184	1.38679e-10	cotton fiber (DUF761) (AHRD V3.3 -** AT1G61260.1)
Solyc02g089640.3	-3.99336	1.57392e-08	cellulose-synthase-like
Solyc07g032490.3	-3.97986	0.0018648	Major facilitator superfamily protein (AHRD V3.3 *** AT2G26690.1)
Solyc05g050820.3	-3.97873	0.000685907	DNAJ (AHRD V3.3 *** A0A061DUH3_THECC)
Solyc09g058980.3	-3.97536	0.00301967	long-chain acyl-CoA synthetase 7 (AHRD V3.3 --* AT5G27600.1)
Solyc02g080160.3	-3.97076	7.77904e-06	Xyloglucan endotransglucosylase/hydrolase (AHRD V3.3 *** K4B9N7_SOLLC)
Solyc11g069890.2	-3.97031	1.43898e-07	BEL1-like homeodomain 8, putative (AHRD V3.3 *** A0A061GYR6_THECC)
Solyc02g078040.3	-3.96935	3.16868e-14	Pollen Ole e 1 allergen and extensin family protein (AHRD V3.3 *** AT2G34700.1)
Solyc08g065850.1	-3.96928	2.28132e-10	Arabinogalactan peptide 14 (AHRD V3.3 -** AGP14_ARATH)
Solyc02g089880.3	-3.9638	0.00473084	Hexosyltransferase (AHRD V3.3 *** K4BCD9_SOLLC)
Solyc07g048050.2	-3.96377	1.33448e-07	Auxin-responsive family protein (AHRD V3.3 *** A0A061DLW5_THECC)
Solyc11g065840.2	-3.96354	0.035956	R2R3MYB transcription factor 46
Solyc06g075690.3	-3.96264	1.14278e-17	auxin-regulated protein AF416289
Solyc02g086490.3	-3.9625	0.00303881	Oleosin (AHRD V3.3 *** K4BBF7_SOLLC)
Solyc10g084170.1	-3.96051	8.8606e-10	BAG family molecular chaperone regulator 5 (AHRD V3.3 *-* W9QTU5_9ROSA)
Solyc01g111145.1	-3.95874	0.000846299	Proline-rich protein (AHRD V3.3 *-* O82066_SOLTU)
Solyc08g008610.3	-3.94221	6.58095e-05	Alpha/beta-Hydrolases superfamily protein (AHRD V3.3 *** A0A061G3V4_THECC)
Solyc11g069420.1	-3.94216	0.0490012	LOW QUALITY:Transmembrane protein, putative (AHRD V3.3 *** G7IRR9_MEDTR)
Solyc10g080430.1	-3.93733	0.00136761	C2 calcium/lipid-binding and GRAM domain protein (AHRD V3.3 *** A0A072TGP1_MEDTR)
Solyc04g077400.3	-3.93359	0.00264967	ERD (Early-responsive to dehydration stress) family protein (AHRD V3.3 *** A0A072VEF6_MEDTR)
Solyc03g079880.3	-3.93049	2.13947e-20	Protease inhibitor/seed storage/lipid transfer family protein (AHRD V3.3 *** B9HHI8_POPTR)
Solyc08g065430.3	-3.92894	1.40576e-14	Pollen specific protein sf21, putative (AHRD V3.3 *** B9RRU1_RICCO)
Solyc03g093790.3	-3.92526	1.53948e-05	cyclinU4_2
Solyc06g064550.3	-3.92365	0.00252618	Aspartokinase-homoserine dehydrogenase (AHRD V3.3 *** O63067_SOYBN)
Solyc12g005790.2	-3.92315	0.00104999	Peroxidase 27
Solyc04g078470.3	-3.9231	2.03593e-10	D-type cyclin-3
Solyc04g074310.3	-3.92145	0.000235657	RNA-binding family protein, putative (AHRD V3.3 *-* A0A061G9K2_THECC)
Solyc02g070040.1	-3.91015	4.71096e-08	LOW QUALITY:Ethylene-responsive nuclear protein (AHRD V3.3 *** Q38MV1_SOLLC)
Solyc02g088190.3	-3.89983	0.0240719	MYB-related transcription factor (AHRD V3.3 *** A0A059PRK4_SALMI)
Solyc07g005680.3	-3.89698	0.00141511	Carboxypeptidase (AHRD V3.3 *-* K4CB39_SOLLC)
Solyc08g036505.1	-3.89555	5.38519e-21	Jasmonate ZIM-domain protein 12a (AHRD V3.3 *** T1WMW5_TOBAC)
Solyc10g051080.1	-3.89552	5.11618e-09	Low temperature and salt responsive protein family (AHRD V3.3 -** AT1G57550.1)
Solyc07g052100.3	-3.89388	0.000882003	SNF2 domain-containing protein (AHRD V3.3 *** D7KEB6_ARALL)
Solyc03g121100.3	-3.89033	1.20527e-13	Acid phosphatase-like protein 1 (AHRD V3.3 *** V9MHL3_9ROSA)
Solyc06g051300.3	-3.88998	0.00186109	Chromosome transmission fidelity protein 8 (AHRD V3.3 *** A0A1D1XTK7_9ARAE)
Solyc11g069250.2	-3.88897	7.73653e-06	Fasciclin-like arabinogalactan protein (AHRD V3.3 *** G7L2R9_MEDTR)
Solyc01g110890.1	-3.87472	1.56953e-20	SAUR-like auxin-responsive protein family (AHRD V3.3 *** AT4G34770.1)
Solyc03g098320.3	-3.87318	7.68217e-08	Myb transcription factor (AHRD V3.3 *** A0A072UBN0_MEDTR)
Solyc01g097530.2	-3.8705	0.0290279	LOW QUALITY:Photosystem II 32 kDa protein (AHRD V3.3 *** G4VY26_9MARC)
Solyc03g118780.3	-3.87043	0.0019608	Pathogenesis-related thaumatin family protein (AHRD V3.3 *** G7LDC8_MEDTR)
Solyc12g014140.2	-3.86965	1.2321e-06	SlTCP3
Solyc08g077110.3	-3.86683	3.14153e-15	NAC domain protein, (AHRD V3.3 *** A0A061GAH7_THECC)
Solyc02g084117.1	-3.85825	4.1708e-06	Cytochrome b561/ferric reductase transmembrane protein family (AHRD V3.3 --* AT2G30890.1)
Solyc08g074715.1	-3.85517	0.0185942	Ripening related protein family (AHRD V3.3 *** A0A072TPZ5_MEDTR)
Solyc01g107800.3	-3.85169	9.47125e-14	glucuronoxylan 4-O-methyltransferase-like protein (DUF579) (AHRD V3.3 *** AT1G71690.1)
Solyc05g010210.1	-3.85164	0.00107673	LOW QUALITY:F-box protein (AHRD V3.3 *** W9SM54_9ROSA)
Solyc02g085440.3	-3.84871	4.80444e-05	F-box protein (AHRD V3.3 *-* W9SND6_9ROSA)
Solyc07g005685.1	-3.84754	0.000836561	Carboxypeptidase (AHRD V3.3 *-* M1ARY0_SOLTU)
Solyc02g076890.1	-3.84644	9.07565e-06	LOW QUALITY:DUF538 family protein (Protein of unknown function, DUF538) (AHRD V3.3 *** AT4G24130.1)
Solyc08g007430.2	-3.84311	3.63687e-05	NIT2
Solyc10g009240.3	-3.84292	1.71859e-11	3-ketoacyl-CoA synthase (AHRD V3.3 *** B9GRP8_POPTR)
Solyc06g075330.2	-3.83938	4.83148e-09	LOB domain-containing protein, putative (AHRD V3.3 *** B9SK21_RICCO)
Solyc10g081570.2	-3.83718	1.02692e-10	Marmande
Solyc03g117500.1	-3.83439	4.38384e-05	VQ motif-containing protein (AHRD V3.3 *** AT1G80450.1)
Solyc03g117730.3	-3.83412	0.00231848	Tubby protein, putative (AHRD V3.3 *** B9RGP8_RICCO)
Solyc01g107340.3	-3.83177	1.21225e-10	Copper ion binding protein, putative (AHRD V3.3 *** B9SG43_RICCO)
Solyc06g065670.3	-3.8305	2.01853e-05	Pleiotropic drug resistance ABC transporter (AHRD V3.3 *** W0TUG3_ACAMN)
Solyc10g078580.1	-3.82918	6.83672e-07	Arabinogalactan peptide 14 (AHRD V3.3 *** AGP14_ARATH)
Solyc10g039210.3	-3.82467	0.000256275	Cytochrome P450, putative (AHRD V3.3 *** B9SYM5_RICCO)
Solyc10g081340.1	-3.82096	5.1738e-06	LOW QUALITY:Phytochrome kinase substrate 4, putative (AHRD V3.3 *** A0A061F5H7_THECC)
Solyc07g055810.3	-3.81982	7.6575e-09	Receptor-like protein kinase (AHRD V3.3 *** B9I1R1_POPTR)
Solyc02g082617.1	-3.8172	7.27079e-09	Catalase (AHRD V3.3 --* D0VUY2_CITMA)
Solyc03g123830.3	-3.81705	6.3861e-11	D-3-phosphoglycerate dehydrogenase (AHRD V3.3 *** K4BN81_SOLLC)
Solyc01g090320.3	-3.80376	0.000102147	Ethylene-responsive transcription factor, putative (AHRD V3.3 *** B9RD03_RICCO)
Solyc06g083900.3	-3.80282	9.25207e-11	R2R3MYB transcription factor 13
Solyc05g010080.3	-3.79937	5.14945e-08	Chaperone DnaJ-domain superfamily protein (AHRD V3.3 --* AT1G62970.1)
Solyc12g044950.2	-3.79662	0.000712059	lipid desaturase
Solyc05g056120.3	-3.79502	1.24846e-16	GATA transcription factor (AHRD V3.3 *** K4C2T6_SOLLC)
Solyc09g083360.3	-3.79502	0.00200869	Basic helix-loop-helix (BHLH) family transcription factor (AHRD V3.3 --* A0A0K9PZ13_ZOSMR)
Solyc01g110370.3	-3.79437	1.83788e-08	Zinc finger, B-box (AHRD V3.3 *** A0A118K2C5_CYNCS)
Solyc02g082610.1	-3.78622	8.4206e-09	Proliferating cell nuclear antigen (AHRD V3.3 --* PCNA_TOBAC)
Solyc06g063280.1	-3.78617	0.00445603	LOW QUALITY:Zinc finger family protein (AHRD V3.3 *** B9HV28_POPTR)
Solyc06g005280.1	-3.77856	0.00729279	LOW QUALITY:Exocyst subunit exo70 family protein (AHRD V3.3 *** G7IUA9_MEDTR)
Solyc01g080230.3	-3.77775	0.000803452	Endo-1,3-1,4-beta-d-glucanase, putative (AHRD V3.3 *** B9RSS4_RICCO)
Solyc06g075360.3	-3.77444	1.65107e-08	Tetraspanin (AHRD V3.3 *** A0A103XGG0_CYNCS)
Solyc07g062260.3	-3.76808	3.99453e-06	Brassinazole-resistant 1 protein (AHRD V3.3 *** G7IR04_MEDTR)
Solyc02g083890.3	-3.76788	0.00300812	Chalcone-flavanone isomerase family protein (AHRD V3.3 *** AT5G66230.1)
Solyc09g009010.3	-3.76658	5.09942e-06	Cellulose synthase-like protein (AHRD V3.3 *** L0ASI8_POPTO)
Solyc06g048600.3	-3.76641	0.0106618	Response regulator 7
Solyc03g119550.2	-3.76517	0.00446838	LysM domain GPI-anchored protein 1, putative (AHRD V3.3 *** B9T592_RICCO)
Solyc04g076600.2	-3.76458	0.00670983	CHCH-like protein (AHRD V3.3 *-* A0A103XM78_CYNCS)
Solyc01g112260.3	-3.76188	2.40501e-15	Phosphoenolpyruvate carboxylase (AHRD V3.3 --* A7DX51_9POAL)
Solyc02g070210.3	-3.76116	6.76425e-14	Sec14p-like phosphatidylinositol transfer family protein (AHRD V3.3 *** A0A061G966_THECC)
Solyc12g011030.2	-3.75992	4.4619e-14	xyloglucan endotransglucosylase-hydrolase 9
Solyc02g062710.1	-3.75841	0.00107981	HXXXD-type acyl-transferase family protein, putative (AHRD V3.3 *** A0A061DGL0_THECC)
Solyc03g098240.3	-3.75222	3.23829e-10	glutamate decarboxylase
Solyc04g010330.3	-3.75112	0.0293509	Auxin-regulated protein
Solyc06g073580.3	-3.73952	0.000597026	1-aminocyclopropane-1-carboxylate oxidase1
Solyc04g016070.2	-3.73837	0.000882045	LOW QUALITY:MADS-box transcription factor (AHRD V3.3 *** A0A023JBP0_9ROSI)
Solyc05g051400.3	-3.73506	3.15422e-09	Mitochondrial carrier protein (AHRD V3.3 *** A0A0K9PSM6_ZOSMR)
Solyc06g060590.3	-3.72789	0.000706065	Bidirectional sugar transporter SWEET (AHRD V3.3 *** K4C6N9_SOLLC)
Solyc02g083760.3	-3.72698	6.20753e-12	Pathogenesis-related thaumatin family protein (AHRD V3.3 *** G7JWA0_MEDTR)
Solyc07g053240.3	-3.72454	0.000246187	R2R3MYB transcription factor 81
Solyc02g063330.3	-3.72363	1.38334e-16	Kinase family protein (AHRD V3.3 *** B9H386_POPTR)
Solyc06g074390.3	-3.72031	2.68597e-10	Fatty acyl-CoA reductase (AHRD V3.3 *** K4C9F7_SOLLC)
Solyc06g071130.3	-3.71767	1.30847e-06	Zinc finger protein, putative (AHRD V3.3 *** B9R926_RICCO)
Solyc08g067570.1	-3.71725	0.00154603	LOW QUALITY:CW-type Zinc Finger (AHRD V3.3 *-* AT3G62900.3)
Solyc06g069270.1	-3.7103	9.48889e-06	LOW QUALITY:Adenine nucleotide alpha hydrolases-like superfamily protein (AHRD V3.3 *-* AT1G48960.1)
Solyc06g050900.3	-3.70898	0.00108252	Major facilitator superfamily protein (AHRD V3.3 *** AT2G40460.1)
Solyc06g060320.3	-3.70869	0.00262976	Filament-like plant protein (AHRD V3.3 *** FPP_SOLLC)
Solyc06g067870.3	-3.70689	9.13832e-06	2-oxoglutarate-dependent dioxygenase (AHRD V3.3 *** H9AY17_SALMI)
Solyc03g007770.3	-3.70504	6.33434e-10	S-type anion channel (AHRD V3.3 *** A0A098GMQ9_9ROSI)
Solyc06g075440.2	-3.70276	0.00962243	Major Facilitator Superfamily protein (AHRD V3.3 *** Q6L3J2_SOLDE)
Solyc06g074820.3	-3.70204	8.37487e-09	tonoplast intrinsic protein 1.1
Solyc02g084370.1	-3.70194	1.92706e-05	Non-specific serine/threonine protein kinase (AHRD V3.3 *** K4BAV3_SOLLC)
Solyc07g062980.3	-3.70063	0.0199583	Squamosa promoter-binding protein, putative (AHRD V3.3 *** B9T4B7_RICCO)
Solyc02g094000.1	-3.69913	1.13387e-09	Calcium-binding protein (AHRD V3.3 *** A0A199V9T9_ANACO)
Solyc05g007300.3	-3.69721	8.71039e-06	HVA22-like protein (AHRD V3.3 *** K4BWQ6_SOLLC)
Solyc07g007870.3	-3.69581	7.57082e-12	12-oxophytodienoate reductase 3
Solyc12g044630.2	-3.69206	0.0224295	Profilin (AHRD V3.3 *** M1CJS2_SOLTU)
Solyc10g084000.2	-3.69133	8.56561e-16	Heavy metal transport/detoxification superfamily protein (AHRD V3.3 *** AT2G36950.1)
Solyc06g062580.3	-3.68877	2.09839e-13	Beta-galactosidase (AHRD V3.3 *** BGAL_SOLLC)
Solyc10g005080.3	-3.68761	1.2745e-24	Late elongated hypocotyl (AHRD V3.3 *** J9PV71_NICAT)
Solyc10g006230.3	-3.68643	0.00447054	Chlorophyll a-b binding protein, chloroplastic (AHRD V3.3 *** A0A0V0HM25_SOLCH)
Solyc02g084440.3	-3.68484	0.000252972	Fructose-bisphosphate aldolase
Solyc01g090810.3	-3.68333	6.65421e-08	beta-expansin precursor
Solyc08g008600.3	-3.68092	1.01599e-10	bHLH transcription factor 055
Solyc02g090930.3	-3.6751	2.43681e-11	Lipase (AHRD V3.3 *** A0A0B2PU23_GLYSO)
Solyc06g083890.3	-3.67331	1.11795e-11	Pre-mRNA-splicing factor SLU7 (AHRD V3.3 *** SLU7_ORYSI)
Solyc03g115960.3	-3.67139	5.44499e-10	GDSL esterase/lipase (AHRD V3.3 *** A0A0B2P2I1_GLYSO)
Solyc10g045240.2	-3.66717	1.00639e-10	Beta-glucosidase (AHRD V3.3 *** L0ASF2_POPTO)
Solyc01g094690.3	-3.66646	5.46234e-09	plasma membrane intrinsic protein 1.2
Solyc09g074260.1	-3.66396	9.52078e-06	LOW QUALITY:Leucine-rich repeat receptor-like kinase (AHRD V3.3 *** A0A0K9PKL2_ZOSMR)
Solyc03g119340.3	-3.65903	4.07522e-10	Cysteine-rich RLK 29 isoform 1 (AHRD V3.3 *** A0A061FUX1_THECC)
Solyc09g065570.3	-3.65887	1.62473e-08	Kinase family protein (AHRD V3.3 *** B9GSJ9_POPTR)
Solyc12g008350.2	-3.65642	3.28283e-10	dehydration responsive element binding protein 2
Solyc07g040930.1	-3.65403	0.0364355	LOW QUALITY:methionine sulfoxide reductase B 1 (AHRD V3.3 --* AT1G53670.2)
Solyc02g082650.3	-3.65392	8.93977e-23	Mitochondrial transcription termination factor family protein (AHRD V3.3 --* AT2G21710.1)
Solyc02g084640.3	-3.64412	1.95503e-10	Aldehyde dehydrogenase (AHRD V3.3 *** K4BAX9_SOLLC)
Solyc06g065430.3	-3.6426	4.7229e-07	Cytochrome P450 (AHRD V3.3 *** A0A061G8S3_THECC)
Solyc06g068950.3	-3.63642	0.00137471	Phosphoethanolamine N-methyltransferase (AHRD V3.3 *** PEAMT_SPIOL)
Solyc04g005480.1	-3.6357	1.40902e-10	LOW QUALITY:Nodulin-related protein 1, putative (AHRD V3.3 *** A0A061EHK7_THECC)
Solyc06g072240.1	-3.6315	0.000283106	histone H4 (AHRD V3.3 *** AT2G28740.1)
Solyc03g117620.3	-3.62712	0.000454547	heat shock protein 70 (AHRD V3.3 *-* AT3G12580.1)
Solyc03g119200.3	-3.62039	0.000254933	L-Ala-D/L-Glu epimerase (AHRD V3.3 *** A0A061FV22_THECC)
Solyc10g074540.1	-3.61912	3.83673e-06	Phosphate-responsive 1 family protein (AHRD V3.3 *** D7L8T1_ARALL)
Solyc10g083675.1	-3.6181	4.99082e-05	Glucomannan 4-beta-mannosyltransferase 9 (AHRD V3.3 *** A0A0B2NZ07_GLYSO)
Solyc03g007720.3	-3.61355	0.00468088	Membrane-associated kinase regulator, putative (AHRD V3.3 *** G7IDX6_MEDTR)
Solyc01g111660.3	-3.61302	3.6019e-09	plasma membrane intrinsic protein 2.8
Solyc01g094700.3	-3.61218	3.16811e-07	Glycerol-3-phosphate acyltransferase (AHRD V3.3 *** G7LBQ7_MEDTR)
Solyc01g073695.1	-3.60097	5.26121e-08	P-loop containing nucleoside triphosphate hydrolases superfamily protein (AHRD V3.3 *** AT5G57480.1)
Solyc03g098100.3	-3.60013	0.0112385	NAD(P)H-dependent oxidoreductase (AHRD V3.3 *** B6TLR8_MAIZE)
Solyc02g089130.3	-3.5976	4.87485e-10	COBRA-like protein (AHRD V3.3 *** L0ATP1_POPTO)
Solyc06g050370.1	-3.59629	5.27962e-08	LOW QUALITY:OSBP(oxysterol binding protein)-related protein 4B (AHRD V3.3 --* AT4G25850.2)
Solyc03g113210.3	-3.59228	0.00522883	Mitochondrial outer membrane porin (AHRD V3.3 *** VDAC1_WHEAT)
Solyc10g080060.1	-3.58329	0.000104313	MIZU-KUSSEI-like protein (Protein of unknown function, DUF617) (AHRD V3.3 *-* AT2G41660.1)
Solyc05g024160.3	-3.58246	2.33078e-08	Pyruvate dehydrogenase E1 component subunit beta (AHRD V3.3 *** B6T6H3_MAIZE)
Solyc01g107650.3	-3.57354	2.34973e-21	Ovary receptor kinase 1 (AHRD V3.3 *** S4WIP5_SOLCH)
Solyc10g085090.2	-3.57306	1.59488e-07	Laccase (AHRD V3.3 *** P93366_TOBAC)
Solyc12g096860.2	-3.57181	1.04456e-22	thioesterase superfamily protein
Solyc02g089700.3	-3.56851	1.51896e-40	Trichome birefringence-like protein (AHRD V3.3 *** A0A072TUJ8_MEDTR)
Solyc02g082930.3	-3.56482	5.71461e-13	acidic extracellular 27 kD chitinase
Solyc08g063090.2	-3.55861	0.0380682	Sphingolipid delta-8 desaturase (AHRD V3.3 *** A4GK73_TOBAC)
Solyc03g063040.3	-3.55708	0.013121	Amino acid transporter family protein (AHRD V3.3 *-* B9HLH9_POPTR)
Solyc01g079300.3	-3.55596	0.00296189	Stachyose synthase, putative (AHRD V3.3 *** B9RNB5_RICCO)
Solyc06g076300.3	-3.55091	2.59299e-26	Haloacid dehalogenase-like hydrolase (AHRD V3.3 *** G7JUV7_MEDTR)
Solyc01g006390.2	-3.55076	0.0102625	LOW QUALITY:Extensin-like protein (AHRD V3.3 *** Q9XG52_SOLLC)
Solyc07g056250.3	-3.54931	1.27159e-06	Protein glycosylationmyb-like TTH transcriptional regulator (AHRD V3.3 *** A0A077SLH0_9MAGN)
Solyc04g076970.3	-3.54779	1.9409e-12	transcription factor-like protein (AHRD V3.3 *** AT1G58330.1)
Solyc11g071760.2	-3.54572	2.42633e-11	regulator of gene silencing AY642285
Solyc04g015360.3	-3.54289	2.36131e-12	GATA transcription factor (AHRD V3.3 *** K4BQ39_SOLLC)
Solyc07g064360.2	-3.54222	0.00904193	LOW QUALITY:serine/threonine-protein phosphatase 7 long form-like protein (AHRD V3.3 *-* AT1G32120.1)
Solyc12g011370.2	-3.53929	6.28914e-08	Cationic amino acid transporter, putative (AHRD V3.3 *** B9RY28_RICCO)
Solyc02g079980.3	-3.53729	0.00401591	Sulfite exporter TauE/SafE family protein (AHRD V3.3 *** AT1G61740.1)
Solyc06g019170.3	-3.53642	3.08786e-12	Delta-1-pyrroline-5-carboxylate synthetase (AHRD V3.3 *** G3M3X3_SOLTO)
Solyc12g013650.2	-3.52856	8.30244e-08	Fiber protein Fb34 (AHRD V3.3 *** A0A0A0L071_CUCSA)
Solyc05g018875.1	-3.52523	0.0153006	Transmembrane 9 superfamily member (AHRD V3.3 *-* K4BZE1_SOLLC)
Solyc03g116710.3	-3.52397	3.39486e-14	LURP-one-like protein (AHRD V3.3 *** G7II68_MEDTR)
Solyc03g051790.3	-3.52088	1.23192e-30	Nucleolar gar2-like protein (AHRD V3.3 *** A2Q3E1_MEDTR)
Solyc06g073245.1	-3.51826	1.55242e-11	Calcium-binding protein (AHRD V3.3 *** Q9SCA1_LOTJA)
Solyc01g066740.3	-3.51812	0.00548976	Transducin/WD40 repeat-like superfamily protein (AHRD V3.3 *** AT3G06880.2)
[truncated: 1,368 more rows]

## Sheet: D
D. 1044 significantly regulated genes (fold change <-2 or >+2 and P<0.05) upon SlRAM1 overexpression (UBIL:SlRAM1-NI vs EV-NI) and AM colonization (wt-I_vs_NI).
[truncated: 1,046 more rows]

[truncated: 1 more sheets: E]
